# Supplementary material for: Toxic Effect of Methyl-Thiophanate on Bombyx mori Based on Physiological and Transcriptomic Analysis
Source: Genes (Basel). 2024 Sep 29;15(10):1279. doi: 10.3390/genes15101279 (PMC11507533; doi:10.3390/genes15101279)
Supplement: Supplementary file 1 [file genes-15-01279-s001.zip]

Archive with 8 entries (8 files):
- FigureS1-S3.pdf
- File S1.txt
- File S2.txt
- File S3.txt
- Table S1.xlsx
- Table S2.xls
- Table S3.xlsx
- Table S4.xlsx
