# Supplementary material for: Toxic Effect of Methyl-Thiophanate on Bombyx mori Based on Physiological and Transcriptomic Analysis
Source: Genes (Basel). 2024 Sep 29;15(10):1279. doi: 10.3390/genes15101279 (PMC11507533; doi:10.3390/genes15101279)
Supplement: Supplementary file 1 [file genes-15-01279-s001.zip › File S1.txt]

>BmorCYP4C1-KWMTBOMO15838
LPSPPDLPRRLPFIGHAHIFFGDSLHAWKVIKWLSKETDKRGGVASISMGPH
KGFCVTDPDDCLTISNVCLKKDYYYSFATPWLGNGLLTGSVATWRLHRRLLGPAFSQRVLNGFISAFNCKSRALVTQLED
RVGRGPFDHVPYLSFNNLETICQTALGIKMEDHSAVNQQYEQALHDIFAVLTERFQKFWLHYDFVYNRTKLKEREDQIIK
VLHNMSNTALQQRKSVFLQEHDAASDKPTDKSKTFIDIILETCGGAFSDKDVREEVDNIIFAGHDTISTVLTTALSLLGS
HPDVQDKVYNEVRRVLGDAERDVTKEDYLRLEYLEAVLKESMRMYPVAPVIARYSDAEVKLKNYTAPAGSGFILLLWGVH
QHRIWGADADQFRPERWLEAATLPDPSFFAGFSTGRRSCIGKVYAMMSMKTTLSFLLRRYRVSSDVTDLEFKLEAILRPH
RGHYIAIERRSKDDK

>AtraCYP4C1-XP_013185000.2
DNEPPMLPGAWPIVGHAPHLIGDSSHLWKGVTDLANQSYEIGGVVSATIGPRTV
YVITDPDDFLTVANTCLEKDGFYDFAKPWLGEGLVTGKLSIWKHHRKLLNPAFSQTVLDGFLHVFNRQARRLVHDLAAQV
GKGPFDHWNYTKHNALETICLTALGVDFGDHTLLNNQYVVAAEEIFKTLVDRFQQFWLHSPQIFKFSAVKRTQDRCLKIV
HNMSNTVLQRRKSELNGNILSERNTGKLTGLKFKAFMDLLLELSIEKGVFNDREIREHIDTMIVGGHDTSANVLMYTLVL
IGSYPEVQKRIFEELHDVFGNSDRDVEKHDLSKLVYLEAVLKESMRLYTIVPVVARRLNCNVKLKNYTLAAGRTCFMFLF
GIHRHPIWGEDGDKFKPERWLDPATLPDNPNAFAGFSIGRRMCIGKSYAYMSMKTTLAHVMRHYKLSGDHTKLQLKLDVM
LKPSTGYFISIEKRKY

>BanyCYP4C1-XP_052744961.1
KNEPPAIPGGLPIIGHAHLLIGDSIQLWNTVKELSYESLKAGGAIAASIGPRTIYVVT
DPDDYLTVANTCLQKDNFYEFAKPWLGEGLVTGDLPIWKVHRRLLNPAFSQVVLDGFLGVFNGQSRRLVRDLEAEVGKGP
FDHWVYTRHNALETICLTALGVDFTDKSVLNSEYVNAAEQMFNILVDRFQRFWLHSHWLYSWSGLRTKQDQCLKILHNMS
NTVLQKRKADYLRNRDCKDVEQKTKGLKFKPFMDLLLELAIEKGAFNDREIREHVDTMIVGGHDTSASVLMYTMLMIGSY
PQVQEKIFEELNSVFGDEDRDVTKQDLSQLVYLEAVLKETMRIYPIVPVTARRLDRDVKLRNYTLTRGRTCFMFVYGVHR
HPMWGPDAEEFKPERWLDPATLPECPTAFAGFSMGRRICIGKSYAYMSMKTTLAHVFRHYKVSGDHTKLVAKIDVMLKPV
SGHYVTIERRKM

>BmanCYP4C1-XP_028043540.1
LPSPPDLPRRLPFIGHAHIFFGDSLHAWKVIKWLSKETDKRGGVASISMGPH
RGFCVTDPGDCLTISNVCLKKDYYYSFATPWLGNGLLTGSVATWRLHRRLLGPAFSQRVLNGFISAFNCKSRALVTQLED
RVGRGPFDHVPYLSFNNLETICQTALGIKMEDHSAVNQQYEQALHDIFAVLTERFQKFWLHYDFVYNRTKLKEREDQIIK
VLHNMSNTALQQRKSVFLQEHDAASDKPTDKSKTFIDIILETCGGAFSDKDVREEVDNIIFAGHDTISTVLTTALSLLGS
HPDVQDKVYNEVRRVLGDEDRDVTKEDYLQLEYLEAVLKESMRMYPVAPVIARYSDAEVKLKNYTAPAGSGFILLLWGVH
QHRIWGADADQFRPERWLEAATLPDPSFFAGFSTGRRSCIGKVYAMMSMKTTLSFLLRRYRVSSDVTDLEFKLEAILRPH
RGHYIAIERRSKDDK

>CcroCYP4C1-XP_045506584.1
YHEPPAIPGGLPLVGHAHLLVGDSVQLWTTVKELSYECLRLGGVLSATIGPRTIYIVC
DPDDALTVANSCLQKDTFYEFAKPWLGEGLVTGKLSIWKHHRRLLNPAFSSIVLDGFLGVFNSQSRRLVQELSKEVGKGP
FDHWVYTRHNALETICLTALGIDFTEKSVLNSQYVQATEQIFNVFVERFQKFWLHNHFIYSLSSLRRKQDNLLKILHNMS
YTVLQKRKADYLKSLESGNKEDKTGTKFKPFMDLLLELSVEKGAFNDREIQEHVDTMIVGGHDTSASVLMFTLVLIGSHP
HVQEKIFEELREVFGNDDRDVTKQDLSQLIYLEAVLKESMRIFPIVPVTARILDRDLKLKHCTLSKGRTCFMFVHGIHRH
PMWGLDAEEFKPERWLNPATLPDCPTAFAAFNMGRRICIGKSYAYMSMKTSLAHLMRHYKVKGDHTKLVLKIDVMLKPEE
GHYISIERRS

>CeurCYP4C1-CAG4970510.1
YHEPPAIPGGLPLVGHAHLLVGDSVQLWSTVKELSYECLRLGGVLSATIGPRTIYIVC
DPDDALTVANSCLQKDTFYEFAKPWLGEGLVTGKLSIWKHHRRLLNPAFSSIVLDGFLGVFNSQSRRLVQELSKEVGKGP
FDHWVYTRHNALETICLTALGIDFTEKSVLNSQYVQATEQIFNVFVERFQKFWLHNHFIYSLSALRRKQDNLLKILHNMS
YTVLQKRKADYLKSLESGNKEDKTGTKFKPFMDLLLELAVEKGAFNDREIQEHVDTMIVGGHDTSASVLMFTLVLIGSHP
HVQEKIFEELREVFGNDDRDVTKQDLSQLIYLEAVLKESMRIFPIVPVTARILDRDLKLKHCTLSKGRTCFMFVHGIHRH
PMWGLDAEEFKPERWLNPATLPDCPTAFAAFNMGRRICIGKSYAYMSMKTSLAHLMRHYKVKGDHTKLVLKIDVMLKPEE
GHYISIERRS

>EediCYP4C1-CAH2097053.1
KNEPPAVPGGLPLIGHALSLMGDSAQLWNIVKELSYESIKAGGVISAYIGPRTIYIVT
DPDDFLTVSNACLQKDGFYEFAKPWLGEGLVTGNVSIWKVHRRLLNPAFSQVVLDGFLDIFNKQSRRLVKDLEVEVGNGP
FDHWVYTRHNALETICLTALGVDFTDKSVLNSEYVMAAEQMFNVLVDRFQKFWLHNHFIYSWSALRKKQDEYLKILHNMS
YTVLKKRKADYLNNRNKTEEKTQGAKFKPFMDLLLELSIEKGAFNDREIREHVDTMIVGGHDTSASVLMYSMLLVGSYPD
VQEKVFQELNNVFGDDDRDVTKQDLSQLCYLEAVLKETMRIYPIVPVTARYLDRDVKLRNCTLTKGRTCFMFVYGVHRHP
MWGKDAEEFKPERWLSPATLPECPTAFAGFGMGRRICIGKSYAFMSMKTTLAHLFRHYRLKGNHSKLEAKIDVMLKPVSG
YHISIERRNKDENI

>HarmCYP4C1-XP_049705061.2
TTEPPFFPGWWPILGHAPALIGDSCKLWNGVNDLAKQSYDIGGVVSIGIGPRTAYVI
SDPDDSFTVANSCFEKDDFYDIAKPWLGEGLVTGKYSIWKNHRKLLNPAFSQILLDTFMGVFNSQSRKLVKDMEKEAGKG
LFDHWTYTRHNALETICLTALGVDFTDSNLNSEYVEAAELIFYTMVERFTKFWWHSPYTFAWSNVKKKQDDCLKILHNMS
NTVLQKRKSEINGSVCAEESEIPRKKFKPFLDLLLELSVEKGVLNDREVREHVDTIIVGGHDTSASVLMFTMILLGSHPE
AQEKAFAEVLEVLGDEDRDVEKADLSRLVYLEAVLKESMRVFTIVPVLARKLDKDVKLKNYTLSAGRTCFLFVFGLHKHP
MWGPDVDEFRPERWLEPGQLPDNPNAFAAFSVGRRQCIGKAYALMSMKTTLAHVVRHYKIKADHTKVRLKLDVMLKPDAG
HCISIERR

>LninCYP4C1-CAK1541138.1
KNEPPAIPGGLPLIGHAHLLIGNSVELWKSVVELSYDCLRLGGVLSAYIGPRTIYV
VTDPEDALTVANNCLQKDAFYEFAKCWLGEGLVTGKLSIWRNHRRLLNPAFSQVVLDGFLGVFNSQSRRLVQDLKKEVGK
GPFDHWVYTRHNALETICLTALGIDFTEKNVLNSQYVKATEQIFNVFVERFQKFWLHNDYVYSWSQLRKKQDSLLEILHN
MSYTVLQKRKADYLNRLETGKTEDKTGTKFKPFMDLLLELAVEKGAFNDREIQEHVDTMIVGGHDTSASVLMFTLLLIGS
HPEVQEKIFEELRQVFGNDDRDVTKQDLSQLVYLEAVLKESMRIFPIVPVTARVLDKDLKLKTYTLSKGRTCFMFVYGIH
RHPMWGPDREEFKPERWLDPATLPECPTAFAAFNMGRRICIGKSYAYMSMKTTLSHVMRHYKVTGDYTKLVLKIDVMLKP
ETGHHISIEKRNLS

>LstiCYP4C1-KAL0811328.1
DNEPPKFPGALPILGHALQLIGDSCHLWRAVNDLANKSYDIGGVVAAYIGPR
TIYVITDPDDFFTVANTSLEKDGFYDFAKPWLGEGLVTGKMSIWKNHRKLLNPAFSQIVLDGFLGVFNDQARKLVKDLEK
EVGRGPFDHWTYTRHNALETICLTALGVDFTDHTILNSQYVHATEQIFNTMVDRFQKFWLHSPLTFRWSDVKKKQDACLK
ILHNMSYTVLRRRRAEFDVNNILPERKTGNTSGKKFKAFMDLLLELSVEKGVLNDREIREHVDTMIVGGHDTSANVLMYT
LLLLGSHPEVQEKAYQELRDVFGDSDRDVEKHDLSQLVYLEAILKESMRIYTIVPVVARRLDRNVQLKNCTLAAGRTCFM
FLFGIHRHPMWGPDADQFKPDRWMDPATLPDNSNAFAGFSLGRRMCIGKTYALMSMKTTLSHVLRKYRFKGDHTKLELKL
DVMLKPASGYYVSIEKRH

>MsexCYP4C1-XP_037295816.1
LTEPPSFPGAWPIIGHIHLILGDDLYLWRTVNEMVDTSFMMGGVGSAFIGPRTVYVV
TDPDECFTVANACLEKDTFYDFAKPWLGEGLVTGKLSIWRNHRKLLNPAFSQIVLDGFIEVLNRQSRRLVKDLQVEVGHG
PFEHWKYTRHNALETICLTALGVDFSDHTILNSEYVEAAEEIFKALVERFQKFWLHSSLIFQYSDLKKKQDGWLKTVHNM
SDTVLKRRKSEMNGNILKEEKSPDKKFKAFMDLLLELSMERGVLNDKEIRDHIDTMIVGGHDTSANVMMYAMILLGSHPD
VQDKAYAEVLDVIGDSDRDIEKQDLSQLVYLEAVLKESMRVYTIVPIIARKLDKNVKLKRCTLKAGRTCFMFLFGIHRHP
VWGPDADQFKPERWLDPSTLPDTPNAFTGFGVGRRMCIGKAYALMSMKITLAHLLRNYRIKADHTKLILKFDVMLKPVSG
HHITVERR

>MhypCYP4C1-XP_034837196.1
KHEPPAFPGGLPLIGHAHLLIGDSIQLWNSVKELSYESLKAGGAISASIGPRTIYVVT
DPDDYLTIANTCLQKDNFYEFAKPWLGEGLVTGDLPIWKVHRRLLNPAFSQVVLDGFLGVFNGQSRRLVKDLEAEVGNGP
FDHWVYTRHNALETICLTALGVDFTDKSMLNSEYVNAAEQMFNILVDRFQKFWLHSHLIYSWSALRRKQDQCLKILHNMS
YTVLQKRKADYLKNRNCTETEEKTKGPKFKPFMDLLLELSIEKGAFNDREIREHVDTMIVGGHDTSASVLMYTMLLIGSY
PHVQEKIFEELRDVFGDEDRDVTKQDLSQLVYLEAVLKETMRIYPIVPVTARRLDRDVKLRNCTLTKGRTCFMFVYGVHR
HPMWGPDAEEFKPERWLDPAKLPECPTAFAGFSMGRRICIGKSYAYMSMKTTLAHVFRHYKVSGDHTKLVAKIDVMLKPD
SGYYITIERRRKCC

>MjurCYP4C1-XP_045780382.1
KDEPPAFPGGLPLIGHAHLLIGDSIQLWNSVKELSYESLKAGGAISASIGPRTIYVVT
DPDDYLTIANTCLQKDNFYEFAKPWLGEGLVTGDLPIWRVHRRLLNPAFSQVVLDGFLGVFNGQARRLVKDLEAEVGNGP
FDHWVYTRHNALETICLTALGVDFTDKSMLNSEYVNAAEQMFNILVDRFQKFWLHSHFIYSWSALRKKQDQCLKILHNMS
YTVLQKRKADYLKNRNCTEVEEKTKGPKFKPFMDLLLELSIEKGAFNDREIREHVDTMIVGGHDTSASVLMYTMLLIGSY
PHVQEKIFEELHVVFGDDDRDVTKQDLSQLVYLEAVLKETMRYYPIVPVTARRLDRDVKLRNCTLTRGRTCFMFVYGVHR
HPMWGPDAEEFKPERWLDPATLPECPTAFAGFSMGRRICIGKSYAYMSMKTTLAHVFRHYKVSGDHTKLVAKIDVMLKPD
SGYYITIERRKKSC

>MlorCYP4C1-KAJ8709480.1
TTEPPFFPGGWPIMGHAPDLIGDSCKLWNGINDLANQSYDIGGVVSASIGPRTVYIV
TDPDDSFTVVNTCLEKDGFYDFAKPWLGEGLVTGKYSIWKNHRKLLNPAFSQILLDTFIGVFNSQSRKLVKDLEKEVGKG
LFDHWTYTRHNALETICLTALGVDFTHTNLNSQYVEATEQILGTIVERFMKFWWHSPYTFAWSKLKKKQDACLKILHNMS
YTVLQKRKSEFNGNICSERSIIPGTKFKPFMDLLLELSVEKGVFNDREIREHVDTMIVGGHDTSANVLMFTMILLGSHPQ
AQEKAYAEIQEVLGGDRDVEKTDLSKMVYLEAVLKESMRIFTIVPVLARKLDKDVKLKNYTLSAGRTCFLFVFGVHKHPV
WGPDVNEFKPERWLEPGRLPDNPNAFAAFSVGRRQCIGKAYALMSMKTTLAHLLRSYRIKADHTKVRLKLDVMLKPDSGH
YVSIERRT

>NioCYP4C1-XP_050357588.1
KNEPPAIPGGLPVIGHAHTLIGDSTKLWAMVKDLSYKSLEVGGVISAYIGPRTIYVIT
DPDDFLTVANTCLQKDGFYDFAKPWLGEGLVTGTVSIWKVHRRLLNPAFSQIVLDGFMDVFNKQSRRLVKDLEVEIGKGS
FDHWVYTRHNALETICLTALGVDFNEKSVLNSKYVTAAEQMFNLLVDRFQKFWLHSHFIYSWSSLRKKQDEYLKILHNMS
YTVLQKRKADYLENRNKKEETTQGPKFKPFMDLLLELSIEKGAFNDREIREHVDTMIVGGHDTSASVLMYSMLLVGSYPK
VQERIFEELHHVFGDDDRDVTKHDLSQLCYLEAVLKETMRIYPIVPVTARRLDRDVKLRNCTLTRGRTCFMFVYGVHRHP
MWGPDAEEFKPERWLDPATLPECPTAFAGFGMGRRICIGKTYAFMSMKTSLAHLFRHYRLKGDHTKLEVKIDVMLKPVSG
YHISIERRNK

>OfurCYP4C1-XP_028158670.1
DNEPPKFPGGLPIVGHALQLIGDSSHLWRAVNDLASKSYSIGGVVAASIGPR
TIYVVTDPDDFFTVANTSLEKDDFYDFAKPWLGEGLVTGKMSIWKNHRKLLNPAFSQIVLDGFLGVFNDQARKLVKDLEK
EVGKGPFDHWTYTRHNALETICLTALGVDFTDHTILNSQYVTATEQIFNTMVDRFQKFWLHSKHTFRWSNVKRKQDACLK
ILHNMSYTVLKRRKAEFDSNNILPERKTGNTSGKKFKAFMDLLLELSVEKGVLNDREIREHVDTMIVGGHDTSANVLMFT
LLLLGSHPEAQEKVYQELKDVFGDSDRDVEKHDLSQLVYLEAVLKESMRMYTIVPVLARRLDRNVQLKNYTLAAGRTCFL
FLFGIHKHPMWGADVDQFNPDRWMDPASLPDNSNAFAAFSLGRRMCIGKTYAYMSMKTTLSHVLRKYRLKGDHTQLELKL
DVMLKPASGYYVSIEKRH

>OnubCYP4C1-XP_063834694.1
DNEPPKFPGGLPIVGHALQLIGDSSHLWRAVNDLASKSYSIGGVVAASIGPR
TIYVVTDPDDFFTVANTSLEKDDFYDFAKPWLGEGLVTGKMSIWKNHRKLLNPAFSQIVLDGFLGVFNDQARKLVKDLEK
EVGKGPFDHWTYTRHNALETICLTALGVDFTDHTILNSQYVTATEQIFNTMVDRFQKFWLHSKHTFRWSNVKRKQDACLK
ILHNMSYTVLKRRKAEFDSNNILPERKTGNTSGKKFKAFMDLLLELSMEKGVMNDREIREHVDTMIASGHETSASVLMYT
LLLLGSHPEVQEKVYQELKVVLGDSDRDVEKHDLSQLVYLEAVLKESLRLYPIVPVLGRRLDKNVQLKNYTLAAGRSCFL
FLFGTHKHPMWGADVDQFNPDRWMDPASLPDNPNAFAAFSLGRRTCIGKTYAYMSMKTTLSHVLRKYRFKGDHTQLELKL
DVLLKPSSGYYVSIEKRN

>PaegCYP4C1-XP_039760686.1
KNEPPAFPGGLPLIGHAHLLIGDSIQLWKSVKELSYESLKAGGAISASIGPRTIYVVT
DPDDYLTIANTCLQKDNFYEFAKPWLGEGLVTGDLSIWKIHRRLLNPAFSQVVLDGFLGVFNGQSRRLVKDLEAEVGKGP
FDHWVYTRHNALETICLTALGVDFTDKNVLNSEYVNAAEQMFNILVDRFQKFWWHSHFLYSWSSLRKKQDQCLKILHNMS
NTVLKKRKADYLKNRNCKEIDEKTKGPKFKPFMDLLLELSIEKGAFNDREIREHVDTMIVGGHDTSASVLMYTMLLIGSY
PQVQEKIFEELHMVFGDDDRDVTKQDLSQLVYLEAVLKETMRIYPIVPVTARRLDKDVKLRNCTLTKGRTCFMFVYGVHR
HPMWGPDSEEFKPERWLDPATLPECPTAFAGFSMGRRICIGKSYAYMSMKTTLAHVFRHYRVSGDHTQLVAKIDVMLKPD
SGYYITIERRQK

>PapoCYP4C1-CAG4961543.1
KLEPPTYPGGLPLIGHAHLLMGDTVCLWNTIKEVSYTTLRLGGVITASIGPRSLYVV
TDPEDSLTVANACLEKDAIYEYAKPWLGEGLLTGKVSIWKRHRMLLNPAFSQRVLDGFEGVFNSQSRRLVKDLEVKVGKG
PFDHFVYMRRNALETICLTTMGVDLSKNSVLNNQYEQAIEQILNSLTERYQKFWLHYNFIYIWSSLKKKDDQCLKILHNM
SDKVLQERKAAHLNNKKNGLETSSGTKFKAFLDLLLELSIETGAFNDSEIREEVNTMIAAGHDTTADVLMFTFVLIGSYP
KVQERIVEELRNVLGDDDRDVTKQDLSRLVYLEAVLKESMRIYPIVPLIARRLDKNVKLKNYTLTAGRTCFTFIYGIHRH
PMWGDDAEEFKPERWLDKTNLPSCPTAFAAFSIGRRICIGKPFAFMSLKTTLAHVLRHYRIEADHTKMVVKANVVLKPEY
GHYISIEKRT

>PmneCYP4C1-CAK1594479.1
KLEPPAYPGALPLIGHLHLLIGNSVYLWNLVKQISYTSLRMGGVITLSVGPRTIYV
VTDPEDSLTFANACLQKETIYEFAKPWFGEGLITGTVSIWKRHRKLLSPAFSQLVLDGFQGVFNSQSRRLVKDLEVEVGK
GPFDQWVYTRRNALETICMTAMGVDFSKSSLPYSQFEQAIEQCFSILVERFQKFWLHNDFIYSWSTLKKKEDQCLRILHN
MSNTVMQLRKAAYLNNKKNGLEASSGTKFKAFVDLLLELSIETGALNDLEIREEVDTIIVAGHDTTATTLMFTLVLIGSY
PKVQERIFEELHYVFGDDDRDVTKQDLSRLEYLEAVLKESMRIYPIVPVTARLLDKNVKLKNYTLTAGHGCFIFMYGIHR
HAMWGDDAEEFKPERWLDTATLPLCPSAFAPFSIGRRICIGKAFAFMSMKTTLAHVLRHYRVKGDHTKMELKIDVMLKPA
YGHHISIERRTK

>PgosCYP4C1-XP_049880698.1
DNEPPAFPGALPLIGHAHLLIGDSHYLWKVIHDLTDGCIKLDGVISACIGPRTI
YVICDPDDAMTVANTCLEKDGFYEFAKPWLGEGLVTGKLSVWRGHRKLLNPAFSQLVLDGFLGVFNKQARRLVRDLENEV
GRGPFDHWTYTRHNALETICLTALGVDFTDHTLLNREYVQATEEMFNVLVERFQNILMHNHWMYSWTGLKKKQDRLLKIL
HNMAHTVLQRRKSEINGNIVTEKLTEKKLGSKFKAFLDLLLELTVEKNAFTDQEIREQVDTMIVGGHDTSASVLMYTMLL
IGSRPDVQDRIVKELEEVFGDSDRDAEKHDLCQLVYLEAVIKECMRVIPIVPVVARKLDRNVKLRNCTLSAGRTCFIFLY
GVNRHPIWGEDAQEFKPERWLDPATLPDHPNAFAGFSMGRRHCIGKAYALMSMKTTLAHVMRHYRIKGDYTKLEMKLDVM
LKPVAGHYISVERKE

>PbraCYP4C1-XP_045533011.1
KNEPPSIPGGLPLIGHAHRLIGDSVKLWKSVVELSYDSLRLGGVLSAAIGPRTIYVLTDP
EDALTVANSCLQKDAFYEFAKCWLGEGLVTGKLSIWRHHRRLLNPAFSQVVLDSFLGVFNSQSRRLVDDLKSEVGKGPFD
HWVYTRHNALETICLTALGIDFTEKGVLNTQYVKATEQIFNVFVERFQKFWLHNDYIYQWSGLRKKQDSLLEILHNMSYT
VLQKRKADYLKRLETGQVEEKTGTKFKPFMDLLLELAVEKGAFNDREIQEHVDTMIVGGHDTSASVLMFTLLLIGSHPDV
QDKIVEELKDVFGNDDRDVTKHDLSQLVYLEAVIKESMRIYPIVPVTARVLDRDLKLKTYTLSKGRTCFMFVYGIHRHPM
WGEDREEFKPERWLDPAKLPECPTAFAAFNMGRRICIGKSYAYMSMKTTLAHLMRQYKVKGDHTKLTLKIDVMLKPEAGH
HISIEKRS

>PnapCYP4C1-XP_047512660.1
KNEPPSIPGGLPLIGHAHRLIGDSVKLWKSVVELSYDSLRLGGVLSAAIGPRTIYVLT
DPEDALTVANTCLQKDAFYEFAKCWLGEGLVTGKLSIWRHHRRLLNPAFSQVVLDSFLGVFNSQSRRLVDDLKKEVGKGP
FDHWVYTRHNALETICLTALGIDFTEKGVLNSQYVKATEQIFNVFVERFQKFWLHNDYIYQWSGLRKKQDSLLEILHNMS
YTVLQKRKADYLKRLETGQVEEKTGTKFKPFMDLLLELAVEKGAFNDREIQEHVDTMIVGGHDTSASVLMFTLLLIGSHP
DVQDKIVEELKDVFGGEDRDVTKQDLSQLVYLEAVIKESMRIYPIVPVTARVLDRDLKLKRYTLSKGRTCFMFVYGIHRH
PMWGEDREEFKPERWLDPATLPECPTAFAAFNMGRRICIGKSYAYMSMKTTLAHLMRQYKVKGDHTKLILKIDVMLKPEA
GHHISIEKRS

>PrapCYP4C1-XP_022123240.2
KNEPPSIPGGLPLIGHAHRLIGDSVELWKSVVDLSYDSLRLGGVLSAAIGPRTIYVLT
DPEDALTVANTCLQKDAFYEFAKCWLGEGLVTGKLSIWRHHRRLLNPAFSQVVLDSFLGVFNSQSRRLVDDLKKEVGKGP
FDHWVYTRHNALETICLTALGIDFTEKGVLNTQYVKATEQIFNVFVERFQKFWLHNDYIYQWSGLRKKQDSLLEILHNMS
YTVLQKRKADYLKRLETGQVEEKTGTKFKPFMDLLLELAVEKGAFNDREIQEHVDTMIVGGHDTSASVLMFTLLLIGSHP
DVQDKIVEEIKDVFGDDDRDVTKHDLSQLIYLEAVIKESMRIYPIVPVTARVLDRDLKLKTYTLSKGRTCFMFVYGIHRH
PMWGEDREEFKPERWLDPARLPECPTAFAAFNMGRRICIGKSYAYMSMKTTLAHLMRHYKVKGDHTKLTLKIDVMLKPEA
GHHISIEKRS

>PintCYP4C1-XP_053619882.1
DNEPPMLPGAWPIVGHAPHLIGDSCYLWKAVTDLANQSYEVGGVVSASIGPRTI
YVITDPDDFLTVANTCLEKDGFYDFAKPWLGEGLVTGIVPIWKKHRKLLNPAFSQTVLDGFLDVFNSQARRLVHDLAAQV
GKGPFDHWIYTRHNALETICLTALGVDFGDHTLLNNQYVVAAEEIFKTMVDRFQQFWLHSPYIFKFSAVKRTQDRCLKIL
HNMSNTVLQMRKSELNGNILTERNTGKSTGLKFKAFMDLLLELSIEKGVLNDREIREHVDTMIVGGHDTSANVLMYTLIL
LGSHPEVQEKVFEELHDVFGTSDRDVEKHDLSKLVYLESVLKESMRLYTIVPVVARRLHCNVKLKNYTLAAGRTCFMFLF
GIHRHPMWGKDLDLFKPERWLDPAKLPDNPNAFAGFSMGRRMCIGKSYAYMSMKTTLAHVMRHYRLQGDHTKLQLKLDVM
LKPSTGYQISIEKRKY

>SexiCYP4C1-CAH0697237.1
ATEPPFFPGGWPIVGHAPQLLGDSCKLWDGINDLARQSYDIGGVVSASIGPRTVYIV
TDPDDSFTIANTCLEKDGFYDFAKPWLGEGLVTGKYSIWKNHRKFLNPAFSQILLDTFMGVFNSQSRKLVKELEKEAGKG
LFDHWTYTRHNALETICLTALGVDFTDSNLNSQYVEATEVILNTIVERFMKFWWHSPYTFAWSNVKKKQDECLKILHNMS
NMVLQRRKSEFNGNVCAERSIIPGTKFKAFMDLLLELSVEKGVFNDREIREHVDTMIVGGHDTSANVLMFTMILLGSHPE
VQEKAYAEVQEVLGGDRDVEKTDLSQMVYLEAVLKESMRVFTIVPVLARKLDRDVKLKNYTLSAGRTCFLFVFGLHKHPV
WGPDVNEFIPERWLEPGRLPENPNAFAAFSVGRRQCIGKAYALMSMKTTLAHLIRRYKIKADHTKVRLKLDVMLKPDSGH
YVSIERRT

>SinsCYP4C1-QLI62193.1
ISEPPMYPGALPLLGHAYMLMGDSTNLWKVIREAVYESLKAGGIILMRIG
TRKVYVITDPDDCLTVANTCLKKDFVYSFANSWLGEGLVTATVPTWKHHRKLINPAFSQHVLDGFLGVFNSQSRRLVKEL
ETVVGKGPFDQWYYLGHNSLETICLTAMGVNIGEDSILNNNYVFAIGEILEIFSIRLQNFWMHNHFVYKWTNQKRREERV
VKVLHEMSNSVLQRRKLELNGNVFSEINRQKTSNNKCKAFLDLLLELTVEKNAFTDREIREEVDTMIAAGHDTSATILMY
TLILLGSHPEVQDKAFKEIQEVVETDRDFEKQDLSKMMYLEAVLKESLRIHSIAPIVARQVEREVKLKNYTLHPGSSCFL
AIHGVHRHKMWGEDAEVFRPERWLNPASLPENPNAFSGFSFGRRMCIGRIYAMMSMKATLAHLLRHYRILSDHSQLRFKL
DILLKPVSGHHISIERRA

>TniCYP4C1-XP_026734388.1
DTEPPRYPGAWPIIGNLHALFGNSCRIWTRLNIISEKLHEMGGVVTASFGPQTVYIA
CDPDDVFTITNACLAKDDLYDFGKPFLGEGLVTAKASIWKNHRKLLNPSFNQSLLDTFMGVFNSQSRKLVQEMEKEDGKG
PFDPWIYTRCNALETICLTSLGVEFTEMNISPMQYLDAMEKMFSATIERIIKIWWHSPYTFAFSLLKMKQDECIKVLHNM
SNTVLQKRKSEYARKVNAVRSTTSGSKFKPFLDLILELSAEKGVFNDTEIREQVDTMIFGGHDTSSLVLVYAMILLGSHR
EAQEKTFKEIQEVLGDGDRDVEKTDLSKLVYVEAVLKETIRVYTIAPVIARKLDKDVKLKNYTLSAGRSCYLFLFGIHKH
PMWGPDVHEFKPERWLEPGRLPDNPNAFAGFSYGRRNCIGKAYALMSMKTSLAHLIRRYQVSADHTKMQLKMEVILKPHS
GYFVSIEKRTKTINHG

>VataCYP4C1-XP_047539720.1
KNEPPAIPGALPVLGHAHLLTGDSTKLWAIVKDLSYKSLDAGGVISAYIGPRTIYVIT
DPDDFLTVANTCLQKDGFYDFAKPWLGEGLVTGTVSIWKVHRRLLNPAFSQIVLDSFLGVFNKQSRRLVKDLEVEVGKGS
FDHWVYTRHNALETICLTALGVDFTDKNVLNSKYVMAAEQMFNLLVDRFQKFWLHSHFIYRWSSLKKKQDEYLKILHNLS
YTVLQKRKADYLKNRNNNEETTQGPKFKPFMDLLLELSIEKGAFNDREIREHVDTMIVGGHDTSASVLMYSMLLVGSYPK
VQEKIFEELHDVFGDDDRDVTKYDLSQLCYLEAVLKETMRIYPIVPVTARYLDRDVKLRNCTLTGGRTCFMFVYGVHRHP
MWGPGAEEFKPERWLDPATLPECPTAFAGFGMGRRICIGKSYAFMSMKTSLAHLFRHYRLRGDHTKLEVKIDVMLKPVSG
YHITIERRNK

>VcarCYP4C1-XP_046973169.1
KNEPPAIPGALPVIGHAHLLTGDSTKLWAIVKDLSYKSLDVGGVISAYIGPRTIYVIT
DPDDFLTVANTCLQKDGFYDFAKPWLGEGLVTGTVSIWKVHRRLLNPAFSQVVLDSFLGVFNKQSRRLVKDLEVEVGNGY
FDHWVYTRHNALETICLTALGVDFTDKNVLNSKYVTAAEQMFNLLVDRFQKFWLHSHFIYSWSSLKKKQDEYLKILHNMS
YQVLQKRKADYLKNRNNNEETTPTQGPKFKPFMDLLLELSIEKGAFNDREIREHVDTMIVGGHDTSASVLMYSMLLVGSY
PKVQERIFEELHVVFGDDDRDVTKHDLSQLCYLEAVLKETMRIYPIVPVTARRLDRDVKLRNCTLTGGRTCFMFVYGVHR
HAMWGPDAEEFKPERWLDPATLPECPTAFAGFGMGRRICIGKSYAFMSMKTSLAHLFRHYRLKGDHTKLEVKIDVMLKPV
SGYHITIERRNK

>VtamCYP4C1-XP_064074814.1
NNEPPAIPGALPVIGHAHLLIGDSTKLWAIVKELSYKSLDVGGVISAYIGPRTIYVIT
DPDDFLTVANTCLQKDGFYDFAKPWLGEGLVTGTVSIWKVHRKLLNPAFSQIVLDSFLDVFNKQSRRLVKDLEVEVGKGS
FDHWVYTRHNALETICLTALGVDFTDKNVLNSKYVMAAEQMFNVLVDRFQKFWLHSHFIYSWSSLKKKQDEYLKILHNLS
YTVLQKRKADYLKNRNNNEETTQGPKFKPFMDLLLELSIEKGAFNDREIREHVDTMIVGGHDTSASVLMYSMLLVGSYPK
VQERIFEELHDVFGDDDRDVTKYDLSQLCYLEAVLKETMRIYPIVPVIARRLDRDVKLRNCTLTGGRTCFMFVYGVHRHP
MWGPDAEEFKPERWLDPATLPECPTAFAGFGMGRRICIGKSYAFMSMKTSLAHLFRHYRLRGDHTKLEVKIDVMLKPVSG
YHITIERRNK

>ZcesCYP4C1-XP_038219474.1
YNEPPAIPGGLPLVGHAHLLVGDSIQLWTTVKELSYECLRLGGVLSATIGPRTIYIVC
DPDDALTVANSCLQKDTFYEFAKPWLGEGLVTGKLSIWKHHRRLLNPAFSSIVLDGFLGVFNSQSRRLVQELSKEVGKGP
FDHWVYTRHNALETICLTALGIDFTEKSVLNSQYVQATEQIFNVFVERFQKFWLHNHFIYSLSGLRRKQDNLLKILHNMS
YTVLQKRKADYLKSLESGYKEDKTGTKFKPFMDLLLELSVEKGAFNDREIQEHVDTMIVGGHDTSASVLMFTLVLIGSHP
HVQEKIYEELRVVFGSDDRDVTKQDLSQLVYLEAVLKESMRIFPIVPVTARILDRDIKLKHCTLSKGRTCFMFVHGIHRH
PMWGPDAEEFKPERWLNPLTLPDCPTAFAAFNMGRRICIGKSYAYMSMKTSLAHVMRHYKVQGDHTKLVLKIDVMLKPEE
GHYISIERRS
