# Supplementary material for: Toxic Effect of Methyl-Thiophanate on Bombyx mori Based on Physiological and Transcriptomic Analysis
Source: Genes (Basel). 2024 Sep 29;15(10):1279. doi: 10.3390/genes15101279 (PMC11507533; doi:10.3390/genes15101279)
Supplement: Supplementary file 1 [file genes-15-01279-s001.zip › File S2.txt]

>BmorCYP6B1-KWMTBOMO12722
MFGFRRSLVEAVVFLSWLLEDWTFGSSVLWHVYFTLWICSLVLTVTTYDHDYWKDRGIFSPPALPVVGHILSVVLFREQG
GMCFKRIYDTYTDQRFLGTHQFYQRTLVIRDPELIKRVCVNDFQHFVDRGFFFNKEVDPLAGSVLFLRGNEWKKLRAKIS
PIFSPNKLRGMFPLIDNTADEFVIRLRKRIKNKNKDIENVDSNSNIEDAYALVDSEELVGGYTADAIVPCAFGLKSLVMD
KPDDPFAVALQAFYEKSLYNVFEKTMRQFWPAFVLFFRMRIIPKKTHDFFHNVVTSVLRARESGEQEKRGDFIDMMMNLR
NDDANNKKTDDPDEVEITDIVISANAFIIFLGGFETTSSTLAFLFLELAADQRVQEKMRQEIREVLSRNDGKMTFEILQE
LIYMEMVIQETLRLYPPFPSIQRMCTKDYLIPGTEKVVEKGTIVLFPTLGIQRDNQYFERADDFYPERWSGGFVPPPGVY
MPFGDGPRYCIGKRFAMIQMKCCLVKVLQYVVITPASPAQPRTRPFAADCCSPQTLHPDNSLVKLSLL
>AgriCYP6B1-XP_059062048.1 
MFGFRRSLVQSIVLLLWALKYWTFGNDFAWYILAVTLTLAVFLTLGTYDHDYWSQRGVFSPPALPFLGHIGPLLSFKDQT
GNLFKRYYDTYKNERFIGIHQFFARTLIVHDPELIRRVCVNDFHHFTDRGFYYHKDVDPMVESLVFLRGTEWRKLRTKIS
PTFSPNKLRGMYPIIENVADKFLIKIKDMLRIEKNKLRGGEEAVQTDDSVLVNGSRFFEGYTADAIVPCAFGFKSDVMEN
ENHPVAVALRSFYEMTLFNIFQKTVQQLWPAFAMFFRIRIIPKKTENYFYSLIVNVLRSREKGEQAKRSDFIDMMMTLRQ
EGGINDAKTPEPADIVITDMLIAANAFILLLGGFETSSSTLAFMVMELAAHPDIQEKMRAEIREVMERHGGTIGYEALQE
LTYMDMVIQETLRLYPPFPFIQRECTKDYIIPDTQVTIEKGTTIFFPTLGLHRDEKYFKDGDSFVPERWASGDALPAGVY
MPFGDGPRYCIGKRFGSMQMKCCMARILQHVQFKPAMQRCGPFPADPRSPQTLHPADSRVRLTLIQT
>AtraCYP6B1-XP_013183684.2
MYGFKKPLVLLFFILSYAIRYCTFGNDALWLIFASLLTLTVLLALGTYDHDYWSNRGVFSPPAWPFVGHIWSSITFKEQA
GLCYKRIYDAHKDKRILGTHQFYVRTLLVCDPELIRKICVNDFQHFVDRGMYFNREVDPLAESVLYLRGGEWKKLRAKIS
PLFSPNKLRGMYPLIETTADDFVAKIKNLLEGFQNGGVFKCEKLAGGFTADAIVPCAFGVKSHVMHNDHDPFAVALHAFY
ELSPSNILQKTMLHFWPKFAMFFRMRNIPKKTQDFFYDVVTNVLRSRERGELEKRGDFIDMMMALRQDDNNNNSSNNKTI
EKDDTQITDMIISANAFIIFLGGFETTSSTLAFMLLELAADPRVQDAMRREVMEVLTRNGGHVSYDQLQELTYMDMVINE
TLRLYPPFATIQRQCTKDYTIPGTKVVVEEGTILMFPTLAIQRDEQYFEQASAFIPERWRRAPPPGVFMPFGDGPRYCLG
KRFAILQMKCCLVRLLSNFSFSPAPNKSGDMLAERAEPFPADARSPITFHPADSTLKISLLPRNT
>AplaCYP6B1-CAB3244134.1
MFGFKYSMVQLVVLLTWFLQYYTFGFIILWYIVACGLSLAVVLTITTFDHDYWQLRGVFSPPAWPIVGHILSVVMFKEQG
GMCFKRIYDTHKNLKFLGTHQFYQRTLVVRDPELIRRVCVNDFQHFTDRGFFFNKDVDPLAGSVLFLRGNEWKKLRAKIS
PIFSPNKLRAMYPLIATTADEFVTRVKTILSQPKSATNHGATEPPVCKSNDVEVNSSVVNSEKLVGGYTADAIVPCAFGL
KSNVMYNEEDPFAVALHAFYEMTLFNIFEKTMRQFWPAFVLFFRMRIIPKKTHDFFYNIVTSVLRAREKGVQEKRGDFID
MMMVLRNDDTNNNSKKDLEDVEITDMVISANAFIIFLGGFETTSSTLAFLFLELAAHQQVQEKMRSEIHEVLEKHDGKIT
YEVLQELVYMEMVIQETLRLYPPFPSIQRLCTKDYTIPGTKVVVEKGTIVLFPTLGIQRDEQYFEHASAFIPERWSEGRP
QPPPGVYMPFGDGPRYCIGKRFAMIQMKCCLVTLLQHIRLSPAPQANKLGEPLVQPRTEPFTADPRSPLTLHPADSLVTL
SLL
>CsupCYP6B1-RVE48658.1
MFGFDRSFTFLVVCLAWALQHYTFGSVVIWYIFAVPLSCCIVYALGTYDHGYWASRGIFSPPAWPFVGHIKSVVMFQEQG
GLCFKSIYDKYKDFRFLGTHQFYQRTLVVRDPSLIKRMCVNDFQHFVDRGFFFREDVDPLAGSVLYLRGSRWKRLRAKIS
PIFSPNKLRGMFPLIDNTAEEFLKRVVKRCLNEDAVKIKENKAKTNAEENNNSYSDGYKVDNASTIVDGEKLVGGFTADA
IVPCAFGLKSNVMDNEHDPFAEALHAFYEMSLYNIFEKTMRQFWPAFVLFFRMRIIPKKTHDFFYNIVTSVLRDREKGVQ
EKRGDFIDMMMALRNEDGNTSAKPVEKDVEITDMVIAANAFIIFLGGFETTSATLAFMFLELAERPDVQHKMREEIREVA
ARHGGEITYEALQELTYMEMVIQEILRLYPPFPSIQRICTKDYVIPDTDIAIQEGTIILFPTLGIQRDEQYFEKADCFVP
ERWAEGAPPPPPGVYMPFGDGPRYCIGKRFAVIQMKCFLARLLRRVQLSPAPGRQQRTAPHAADPRSPLTLHPLHSRVTV
ALLP
>CincCYP6B1-CAH0587900.1
MFGFKRSAFQLVVCLAWGLQYYTFGSLVLWYIFACGLTVAVVLAVTTYDHDYWRSRGVFSPPAWPVVGHILSVVMFKEQG
GMCFKRIYDTYKNERYLGTHQFYQRTLVVRDPELIRRVCVNDFQCFTDRGFFFNKDVDPMAGSVLFLRGNEWKRLRTKIS
PIFSPNKLRGMFPLIENTAGEFVTRVKDLLSQTKNVTNKTVEERPVGQSNGVGLVSSVVDSEKLVGGYTADAIVPCAFGL
KSNVMYNEEDPFAVALHAFYEMSVFNIFEKTMRQFWPAFVLFFRMRIIPKKTHDFFYNIVTSVLRAREKGVQEKRGDFID
MMMALRNDDTNNNSCKKDTEDVEITDMVISANAFIIFLGGFETTSSTLAFLFLELAADQRVQEEMRQEIKQVLERHEGKI
SYELLQELVYMEMVIQETLRLYPPFPSIQRLCTKDYTIPGTSTVVERGTIVLFPTLGIQRDDQYFDNASAFIPERWSEGR
PQPPPGVYMPFGDGPRYCIGKRFAMIQMKCCLLRLLQHVRISPAPLAAPRVEPFFADPRSPLTLHPADSLVTLTLL
>CcroCYP6B1-XP_045501333.1
MMRFKKLVWLFILFWVIQDYALKSDILWYTLSCVVLLSIIWNIITYDYDYWENKGIFSPPALPVVGHIATVAALKEQGGV
CFKRIYDEHKEKRYLGTHQFYQRTLVVCDPEIIKRMCVNDFHHFTDRGFNFNKDTDPLAESVLFLKGNEWRRLRAKISPI
FSPNKLRGMFPLLENTANEFLIRVKKLAKSGTEDNNNNIVATGKTDNNKDIKIDTGKTDEVKDLIKHFKAKDGIIVDSEK
LVGGYTADAIVPCAFGLKSNVMDNAKDPFAVALHAFYEMSWFNIFEKTMRQFWPAFVLFFKIRIIPKKTHDFFYNIVTKV
LKERSKGVQEKRGDFIDMMMALQNEDCKTDLENDYKITDMIISANAFIIFLGGFETTSSTLAFLFLELSAHPSVQRKLRD
EIQQVMLGGFSYESLQELTYMEMVIQETLRLYPPFPTIQRMCTRDYTIPGTNSVVEKGTIVLFPTLGVQRDEQYFENASE
FVPERWAEGRSPPPPGVYMPFGDGPRYCIGKRFAIIQMKCCLARLLPHVVIKPLKDAGPRLGPFEADPLCPMTLHPADSR
VIISLL
>CfagCYP6B1-XP_063382820.1
MFGFKRSSVQLLVILSWCLQEWTFNNVVLWYIFACGVWLAGLLCLLTYDHDYWSDRGVFSPPAWPLVGHILSVVLFREQG
GICFLKIYNKYRHLRFLGTHQFFQRTLVILDPALIRRVCVTDFSHFVDRGFFFNEEVDPLAGSVLFLRGQEWRRLRAKIS
PIFSPNKLKGMFPIIENTAQEFIKRVTTLHSNSVVDSERLLGGYTADAIVPCAFGVKSHVMDDPKDPFAVALHAFYEMTP
FNLFEKTMRQFWPAFCMFFRLKIIPQKTHDFFYNIVTSVLRDRENGVPDKRGDFIDMMMALRNDDKNNNRAEKDEDHVEI
TDMVISANAFIIFLGGFETTSATLAFLLLELAAHPDVQEKLRQEILHVVGEREMTYDMLQELTYMDMVIQETLRLYPPFP
NIQRMCTRYYVIPETGHIIEKGTVVLFPALAIQRDEEFFESAGSFNPERWSGPAPPPGVYMPFGDGPRVCIGKRFAMIQM
KCCIARLLRVARVSPAPRAPPRARPFRPDPRSPLALHPGDSTVTISLVTSS
>CpomCYP6B1-XP_061719858.1
MFGFKRSSVQLLVILSWCLQEWTFNNVVLWYIFACGVWLSGLLCLLTYDHDYWSDRGIFSPPAWPLVGHILSVVLFREQG
GICFLKIYNKYRHLRFLGTHQFFQRTLVILDTSLIRRICVTDFSHFVDRGFFFNEEVDPLAGSVLFLRGQEWRRLRAKIS
PIFSPNKLKGMFPIIENTAQEFIKRVTTLHCNSVVDSERLLGGYTADAIVPCAFGVKSHVMDDEKDPFAVALHAFYEMTP
FNLFEKTMRQFWPAFCMFFRLKIIPQKTHDFFYNIVTSVLRDRENGVPDKRGDFIDMMMALRNDDKNNNRADKDEDHVEI
TDMVISANAFIIFLGGFETTSATLAFLLLELAAHPDIQEKLRQEILDVVGEREMTYDMLQELTYMDMVIQETLRLYPPFP
NIQRMCTRDYVIPETGHIIEKGTVVLFPTLAIQRDEQFFQSAGSFNPERWSGPAPPPGVYMPFGDGPRVCIGKRFAMIQM
KCCIARLLRVVRVSPAPRAPPRTRPFRPDPRSPLALHPGDSTVAISLVTSS
>CsplCYP6B1-XP_063627245.1
MFGFKRSSVQLLVILSWCLQEWTFNNVVLWYIFACGVWLSGLLCLLTYDHDYWSDRGVFSPPAWPLVGHILSVVLFREQG
GICFLKIYNKYRHLRFLGTHQFFQRTLVILDPALIRRVCVTDFSHFVDRGFFFNEEVDPLAGSVLFLRGQEWRRLRAKIS
PIFSPNKLKGMFPIIENTAQEFIKRVTTLHFNSVIDSERLLGGYTADAIVPCAFGVKSHVMDDPKDPFAVALHAFYEMTP
FNLFEKTMRQFWPAFCMFFRLKIIPQKTHDFFYNIVTSVLRDRENGVPDKRGDFIDMMMALRNDDKNNNRADKDEDHVEI
TDMVISANAFIIFLGGFETTSATLAFLLLELAAHPDVQDKLRQEILHVVGEGEMTYDMLQELTYMDMVIQETLRLYPPFP
NIQRICTRDYVIPETGHIIEKGTVVLFPTLAIQRDEQFFDSAGSFNPERWSGPAPPPGVYMPFGDGPRVCIGKRFAMIQM
KCCIARLLRVVRVAPAPRAPPRARPFRPDPRSPLALHPGDSTVTISRVASS
>CstrCYP6B1-XP_063539939.1
MFGFKRSSVQLLVILSWCLQEWTFNNVVLWYIFACGVWMSGFLCLLTYDRDYWSDRGVFSPPAWPLVGHILSVVLFREQG
GICFLKIYNKYRHLRILGTYQFFQRTLVILDPALIRRVCVTDFSHFVDRGFFFNEEVDPLAGSVLFLRGQEWRRLRAKIS
PIFSPNKLKGMFPIIENTAQEFIKRVTTLHSNSVVDSERLLGGYTADAIVPCAFGVKSHVMDDQKDPFAVALHAFYEMTP
FNLFEKTMRQFWPAFCMFFRLKIIPQKTHDFFYNIVTSVLRDRENGVPDKRGDFIDMMMALRYDDKNNNRADKDEDHVEI
TDMVISANAFIIFLGGFETTSATLAFLLLELAAHPDVQEKLRQEILQVVGEREMTYDMLQELTYMDMVIQETLRLYPPFP
NIQRMCTRDYVIPETGNIIEKGTVVLFPTLAIQRDEQFFDSAGSFNPERWSGPAPPPGVYMPFGDGPRVCIGKRFAMIQM
KCCIARLLRVVRVSPAPRAPPRAQPFRPDPRSPLALHPGDSTVTISRVTSS
>DpleCYP6B1-XP_032514717.2
MFGFKNSLTRAVVILLWMIENHCYGCDVINLLLTVVLYVTVILCVLMYDYDYWTNLGIFSPPALPIVGHIWSVVARKEQG
GVCFQRLYNEYKDKKIIGVHQFYRRTLVICDPVLIKRVCVNDFVYFTDRGFYFDKALDPLAESVLYLRGNEWKRLRAKIS
PLFSPIKLKGMLSLIESTANDFLASVQRIICKGDVMTNNNQATCVVSDKLLGGYTADAIVPCAFGVKSSVMAHHSDPFAV
ALAAFYECSLWNVFEKTMRTFWPAFVLFFKIRIIPKKTHDFFFNVVSNVIKERESGVQEKRGDFIDMMMALKDERDDDDE
DDFRITDMVIAGNAFIIFLGGFETTSSTLAFLFLELAAQPDVQEQMRAEIARALDKHGAITSDMLQDLTYMDMVIQETLR
LYPPFPTIQRVCTRPYQLPGRDVIIPPGTIILFPTLGLHRDEQYFENASSFTPDRWRRSPPPGVYAPFGDGPRYCIGKRF
ALIQMKCCLAKLLPRVFISPVTDRRGPFPVDLKSPMTLHPADSRVCLSLLTSTEC
>GmelCYP6B1-XP_026749977.3
MFGFRRSLVQTVVLLSWALKYWTFGNYVVWCILAVTITLMILLTLGTYDHDYWVDRGVFSPPAQPFLGHIGPLLSFKEQT
GNLFKRFYDTYKNERFIGIHQFFARTLLVHDPELIRRICVNDFHHFTDRGFYYHKDVDPMVESLVFLRGAEWRRLRAKIS
PVFSPNKLRGMYPIIEKVADKFVIKIKSMLNKDNRNGNFVREQGTAEDNSVLVNGQRFFEGYTADAIVPCAFGFKSDVMD
NENHPVAVALRSFYEMSLFNIFQKTVQQLWPAFAMFFRIRIIPKKTENYFYGLIVNVLRSREKGEQVRRSDFIEMMMTLR
EDSSNNNKKSVEPTDVVITDMLIAANAFILLLGGFETSSSTLAFMVMELAAHPHIQEKMRAEVLEVMERHGGNIGYEALQ
ELTYMDMVIQETLRLYPPFPFIQRECTKDYVIPGTRVVVEKGTSVFFPTMALHRDERYFKDGDAFVPERWASDETPPAGV
YMPFGDGPRYCIGKRFASMQMKCCLARILQHVRFSPALANKLGEQSAGRRGEPFAADPRSPQTLHPADSRVRISLIN
>HzeaCYP6B1-XP_047029154.1
MFGFKRSSVQLVVMLAWLLRYYTFGSIFLWSIFACGLSLAVVLAITTYDHDYWTKRGVFSPPAWPVVGHILSVVMFKEQG
GMCFKRIYDTYKDKRFLGCHQFYQRTLVVRDPELIRRVCVNDFQHFTDRGFFFNKDVDPLAGSVLFLRGNEWKRLRAKIS
PIFSPNKLRGMFPLIENTAEEFVTRVKDLLSQSNKATPKNATPKNGTIKPVEKSNGIGSMSSVVDSEKLVGGYTADAIVP
CAFGLKSNVMYNEDDPFAVALHAFYEMSLFNIFEKTMRQFWPAFVLFFRMRIIPKKTHDFFYNIVTSVLRAREEGVQEKR
GDFIDMMMALRNDETNNNCKKDQEDVEITDMVISANAFIIFLGGFETTSSTLAFLFLELAANQDVQEKLRSEIREVLARH
DGRISYELLQELGYMEMVIQETLRLYPPFPSIQRMCTKDYVIPDTNTVVERGTIVLFPTLGIQRDEQYFENASAFIPERW
SEGSPQPPPGVYMPFGDGPRYCIGKRFALIQMKCCLVRLLQHIRITPAPRLRPGDSMAPAPGPRLEPFTADPRSPLTLHP
ADSLVTLSLL
>LstiCYP6B1-KAL0820900.1
MFGFKRSVALLVVCLAWALQYYTFGSVLLWYIFAVSLALAVVYAVGTYDHEYWTDRGIYAPPSAPFVGHIKTVVTFKEQG
GLFFKRIYDQYKDLRFLGTHQFYQRTLVVRDPELIKRMCVNDFQHFVDRGFFFREDVDPLAGSVLFLRGAKWKRLRAKIS
PIFSPNKLRGMFPLIDNTAKEFLVRVKKRCSQNRHDANNNVGNDKVDEKASTDKAFDKNDNMTEVKFEKFVGGFTADAIV
SCAFGLRSNVMDNENDPFAVALHAFYQMSLFNIFEKTMQQFWPAFVLFFRMRIIPKKTHDFFYNIVSSVLRAREKGDQEK
RGDFIDMMLALRNDDTNLNAKPVEEDIEITDMVIAANAFIIFLGGFETTSSTLAFLFLELAAHPEVQDKMRREIEEVLAK
HNGEMTYESLQDFTYMEMVILETLRLYPPFPTIQRMCTKDYPIPDSHAVVEAGTIVLFPTLGIQRDDQYFPRAEAFEPER
WALDQAQPPPGVYMPFGDGPRYCIGKRFAMIQMKCCLAQVLPHVKITPVSPVARTAPFQADPRSPLTLHPYDSRVRISLL
>MsexCYP6B1-XP_030030986.2
MFGFKPSLLQAVIILTWILQYWTFGSVVLWYIFGVCWLSAVVLGVATYDHDYWRSRGIFSPPAWPVVGHIPSVVMFKEQG
GMCFKRIYDTYKNERFLGTHQFFQRTLVIRDPELIKRICVNDFQHFVDRGFFFNSDVDPLAGSVLFLRGNEWKRLRAKIS
PIFSPNKLRGMFPLIENTASEFVIRLRNLITKTKKTIHKKDYHTENSHSVENDSETYDNTKDDRDKEHGNDVENFVVVDS
EKLVGGYTADAIVPCAFGLKSGVMDNEKDPFAVALHAFYEMSLYNIFEKTMRQFWPAFVLFFRMRIIPKKTHDFFYNIVT
TVLRARESGTQEKRGDFIDMMMALRNDEKNNNKSDSEDVEITDMVISANAFIIFLGGFETTSSTLAFLFLELAAHPHVQD
KMRAEIQEVLDRNGGNVTYEVLQELTYMEMVIQETLRLYPPFPSIQRMCTKDYTIPDTTIVVEKGTIVLFPTLGIQRDEQ
YFEHANSFIPERWTEGNPVPPPGVYMPFGDGPRYCIGKRFAMIQMKTCLVRVLQHVRIGPAPRDDWPSPPRAEPFKADPR
SPLTLHPAESLVKLSLL
>MhypCYP6B1-XP_034833250.1
MLGFKNYLAQIVIIIAWILDNYTFGSVFLNNILVFSLCVSVLLSVLMYDYDYWENRGVFSPPALPVVGHIGPVVAGKEQG
GVCFQRIYNAYKDKRFFGIHQFYRRTLVICDPELVRRVCVNDFVHFTDRGFFFDKKLDPLAESVLYLRGNEWKRLRAKIS
PIFSPIKLKGMLPLIENTANDFVLRVKKLVEKSKETNKNNYSENSNIEEYSRIVDSDELVGGYTADAIVPCAFGVKSHVM
DNPSDPFAVALAAFYELTFANIFEKTMRHLWPAFVLFFKIRIIPKKTHDFFYNIVCNVIKERQNGAQEKRGDFIDMMMAL
QSEDKHISDKDNFIITDMIIAANAFIIFLGGYETTSSTLAFLFLELAAHPEVQEKMRGEIREVLEKHEGRVSSEALQDLT
YMDMVIQETLRLYPPFPTIQRMCTRDYTIPGTSVVVESGTIVVFPTMGLHRDELYFENASRFIPERWRAAPAPPPGVYAP
FGDGPRYCIGKRFALIQMKTCLVKLLPHLRISPATHKPRTRPFDVDLRTPMTLHPADSRVRISLL
>MlorCYP6B1-KAJ8718311.1
MFGFKRSSVQLVVLLAWLLRYYTFGTIVLWSIFACGLSLAIVLAITTFDHDYWTSRGVFSPPAWPIVGHILSVVMFKEQG
GMCFKRIYDTYKDKRFLGCHQFYQRTLVVRDPELIKRMCVNDFQHFTDRGFFFNKDVDPLAGSVLFLRGNEWKRLRAKIS
PIFSPNKLRGMFPLIESTAAEFVTRIQDLLSQPKIVSNQKGTTKTEGQFDDIGPSATVVDAEKLVGGYTADAIVPCAFGL
KSRVMYNDHDPFAVALHAFYEMSLYNVFEKTMRQFWPAFVLFFRMRIIPKKTHDFFYNIVTSVLRARENGVQEKRGDIID
MMMALRNDDTNNNCKKDLEDVEITDMVISANAFIIFLGGFETTSSTLAFLFLELAEDQLVQEKMRREILEVLERHDGKVT
YELLQELVYMEMVIQETLRLYPPFPSIQRICTKDYMIPDTDVLVEKGTIVLFPTLGIQRDEQYFENASAFIPERWSEGVP
QPPPGVYMPFGDGPRYCIGKRFAMIQMKCCLVRVLQHIRITPACHGATHTLRVAPFTADPRSPLTLHPEDSMVTLSLL
>OfurCYP6B1-XP_028164104.1
MFGFKRSVAFLVVTLAWALQYYTFRSVLLWYIFAVPLSLAVVYAVGTYDHEYWADRGIFAPPALPFVGHIKTVVTFKEQG
GLFFKRIYDQYKDLRFLGTHQFYQRTLVVRDPDLIKRICVNDFQHFVDRGFFFREDVDPLAGSVLFLRGAKWKRLRAKIS
PIFSPNKLRSMFPLIDNTAKEFLVRVKKQCTKNKHDASNNASEKDKIVAKEETTAEVKFEKFVGGFTADAIVPCAFGLKS
NVMDNEDDPFAVALHAFYEMSLFNIFEKTMRQFWPAFVLFFRMRIIPKKTHDFFYNIVCSVLRAREKGDQEKRGDFIDMM
MALRNDDTNQNSKPVEEDIEITDMVIAANAFIIFLGGFETTSSTLAFLFLELAAHPEVQDKMRSEIEEVIAKHGQMTYEA
LQDLTYMEMVILETLRLYPPFPTIQRMCTKDYTIPGTTAVVEEGTIVLFPTLGIHRDEQYFPDAEAFRPTRWAGAAPPPG
VYAPFGDGPRYCIGKRFAMIQMKSCLSQVVPRVRVFPVTPRAGPFAADPRSPLTLHPYDSRVRISLIQTDN
>PxutCYP6B1-KPJ04498.1
MFGFKRSYVKIILLLVFAVQFCTFGSVVLRYMFNCSLCVACVLAVLTYDHDYWRVKGIFSPPAWPLVGHIRTVVAFKEQG
GMCFKRIYDKYRDKKFIGCHQFFQRTLVVHDPELIKKICVNDFHHFTDRGFFFNEEVDPLAGSVLFLRGNEWKTLRAKIS
PIFSPNKLRGMFPLIENTAKEFTIRIRELISNDRTKNDRHLDDKNIGTNGKTFGTSNGALVDSEKLVGGYTADAIVPCAF
GLKSTVMDNPNDPFAVALQAFYEMSLFNIFEKTMRQFWPAFVLFFRMRIIPKKTHDFFYNIVTSVLRARENGVQEKRGDF
IDIMMTLRSDDKNNNSPKSEPENDVEITDMVIAANAFIIFLGGFETTSSTLAFLFLELAADQRVQEKMRKEVREVMERHN
GNMAYEVLQELSYMEMVTQETLRLYPPFPSIQRMCTKDYTIPGTDIVVEKGTIVLFPTLGIQRDEQYFEDASGFVPERWA
DDRPPPPPGVYMPFGDGPRYCIGKRFAIIQMKCCLVKVLQHFRITPVPRGRNGTERTKPFEADPRSPLTLHPLDSRTVKS
YIIY
>PapoCYP6B1-CAG5059118.1
MFGFKRSMIQVILLLVFAIHYYTFGSVLLWYIFAGSLSVALLLAVLTYDHDYWIRRGIFSPPAWPLVGHIRTVVAFKEQG
GMCFKRIYDTYKNERFLGCHQFYQRTLVVRDPELIKRICVNDFQYFTDRGFFFNKEVDPLAGSVLFLRGNEWKKLRAKIS
PIFSPNKLRGMFPLIEDTAKEFVLRVRKLVTNTKNITKNNSKVINGDVAINTKEVDETHSTVVESEKLVGGYTADAIVPC
AFGLKSSVMDNPKDPFAVALQAFYEMTLYNIFEKTMRQFWPAFVLFFRMRIIPKTTHDFFYNIVTSVLRARETGEQEKRG
DFIDMMMNLRNDEKNNNTGKAESGNDVEITDMVISANAFIIFLGGFETTSSTLAFLFLELAAHPEVQEKMRNEIIEVLAK
TNGILTYEMLQELTYMEMVIHETLRLYPPFPTIQRMCTKDYTILGTNIVVEKGTIVLFPTLGIQRDEQYFENASAFIPER
WTEDKPVPPPGVYMPFGDGPRYCIGKRFAMIQMKCCLVKLLLHVRISPAPCGKSGANLRSRTEPFEADPRSPQTLHPADS
RVRLSLL
>PmneCYP6B1-CAK1581291.1
MFGFKRSMIQAILLLIFAIQYYTFGSVFLWYTFAGSLTVVLLLAVLTYDHDYWIRRGIFSPPAWPFVGHIRTVVAFKEQG
GMCFKRIYDTYKNEKFLGCHQFYQRTLVVRDPELIKRICVNDFQYFTDRGFFFDKEVDPLAGSILYLRGNEWKKLRAKIS
PIFSPNKLRGMFPLIEDTAKEFVLRVKKLVTNTKNTTKNNSDVIDDVAINTKEIDEAHSTVVESEKLVGGYTADAIVPCA
FGLKSRVMDNPKDPFAVALQAFYEMTLYNILEKTMRQFWPAFVLFFRMRNIPKTTHDFFYNIVTSVLRARENGDQEKRGD
FIDMMMTLRNDEKNNNSCKAESENDVEITDMVISANAFIIFLGGFETTSSTLAFLCLELAAHPEVQEKMRNEIVEVLAKT
DGTLTYETLQELTYMEMVIHETLRLYPPFPNIQRMCTKDYIIPGTNIVVEKGTIVLFPTLGIQRDEQYFENASAFVPERW
AEDKPVPPPGVYMPFGDGPRYCIGKRFAMIQMKCCLVKLLQHVRISPAPCGKTGANLRSRSEPFEANPRSPLTLHPADSR
VRLTLL
>PgosCYP6B1-XP_049871412.1 
MGFKWSMVQLVLFLAWALQYCTFGSPLLWYFLATCLGVACTLALTTYDHDYWATRGVFAPPAWPLVGHIASVVTFKEQGG
LCFKRIYDTYKNERFLGTHQFYQRTLVIRDPELIKRVCVNDFQYFVDRGFFFNKKVDPLAGSVLFLRGNEWRKLRAKISP
IFSPNKLRGMFPLIEDTAKEFVLRVRKLISQSKSPEDDNNNNPERSVMVDSEKLVGGYTADAIVPCAFGLKSNVMDNEKD
PFAVALHAFYEMSLFNIFEKTMRQFWPAFVLFFRMRIIPKRTHDFFYNIVTSVLRARENGTQEKRGDFIDMMMSLRDEKT
GKSADDNDVEITDVVISANAFIIFLGGFETTSSTLAFLLLELAANPHVQEKMRAEILQVLEKNDGNVTYEMLQELTYMEM
VIQETLRLYPPFPSIQRMCTKDYQIPGSKVTVERGTIVLFPTLGIQRDEQYFESAGQFVPERWAEGRPAPPPGVYMPFGD
GPRYCIGKRFAMIQMKCCLVRVLQAVRVRMAHDAPARDEPFPADPRFPLTLHPVDSRLRISLL
>PmacCYP6B1-CAF4956013.1
MFRLRKISTVSVILILVFQNCCIKSDILFYLLWCVVLIRLLMHLLTYDYDYWEKRGIFSPPALPFVGHIATVATMKEQGG
MCFKRIYDEHKEKRFFGTHQFYQRTLVVCDPDIIKRMCVNDFYHFTDRGFFFNKYTDPLAESVLFLRGSEWKRLRAKISP
IFSPNKLRGMFPILENTANAFVDRVRKLTQQDDIEHNENQNENSNIKTKEEIDGNNNSTIDDLINLGEDIKEIRSKKSSS
EDNTILYAKKNCVKVDAEKLVGGYTADAIVPCAFGLKSNVMYNSKDPFAVALHAFYEMSWFNIFEKTMRQFWPAFVLFFK
IRIIPKKTHDFFYNIVTKVLRDRSSGVQEKRGDFIDMMMALQSDEKCDDENDYKITDMIISANAFIIFLGGFETTSSTLA
FLFLELAAHPEVQEKMRKEIREVVEGNGGLTYEALQDLTYMEMVIQETLRLYPPFPTIQRMCTKDYTIPETSAVVEKGTV
VLFPTLGVQRDEQYFENASQFIPERWSEGKSAPRPGVYMPFGDGPRYCIGKRFAIIQMKCCLARLLPQILIKPVGGHIRT
QPFIADPLCPMTLHPADSRVIITSL
>PnapCYP6B1-XP_047506626.1 
MFRLRKISTVSAILILVFQNCLIKSDILFYLLWCVVLIRLLMHLLTYDYDYWEKRGIFSPPALPFVGHIATVATMKEQGG
MCFKRIYDEHKDKRFFGTHQFYQRTLVVCDPDIIKRMCVNDFYHFTDRGFFFNKNTDPLAESVLFLQGSEWKRLRAKISP
IFSPNKLRGMFPILENTANAFVDRVRKLTQQDDIKHNENQNRNSNIKTKEKIDGNNNSTIGDLINLGEDIKEIELKKTQK
SSPSSGDNAIMYAKKNCIKVDAEKLVGGYTADAIVPCAFGLKSNVMYNSKDPFAVALHAFYEMSWFNIFEKTMRQFWPAF
VLFFKIRIIPKKTHDFFYNIVTKVLRDRSSGVQEKRGDFIDMMMALQSDEKCDDENDYKITDMIISANAFIIFLGGFETT
SSTLAFLFLELAAHPEVQEKMRKEIREVVERNGGLTYEALQDLTYMEMVIQETLRLYPPFPTIQRMCTKDYTIPETSAVV
EKGTVVIFPTLGIQRDEQYFENASQFIPERWSEGKSAPRPGVYMPFGDGPRYCIGKRFAIIQMKCCLARLLPQILIKPVG
GHIRTQPFIADPLCPMTLHPADSRVIITSL
>PrapCYP6B1-XP_045484404.1
MFRLRKKSTVSVILILVFQNLFIKSDILFYLLWCIVILRLLMHLLTYDYDYWEKRGIFSPPALPFVGHIATVATMKEQGG
MCFKRIYDEHKEKRFFGTHQFYQRTLVVCDPDIIKRMCCNDFYHFTDRGFFFNKYTDPLAESVLFLRGSEWKRLRAKISP
IFSPNKLRGMFPILENTANEFVERVRKLTKQDNIEHNENQNTNSSNKTKEVIDGNNNSTIEDLINLNGDIKGIEQKKTTK
SSRSSEDNKIINTKKNRIKVDAEKLVGGYTADAIVPCAFGLKSNVMYNSKDPFAVALHAFYEMSWFNIFEKTMRQFWPAF
VLFFKIRIIPKKTHDFFYNIVTKVLRDRSSGVQEKRGDFIDMMMALQSDEKCDDENDYKITDMIISANAFIIFLGGFETT
SSTLAFLFLELAAHPEVQEKMRKEIREVVERNGGLTYEALQDLTYMEMVIQETLRLYPPFPTIQRMCTKDYTIPETSAVV
EQGTIVLFPTLGVQRDEQYFENASQFIPERWSEGKSAPRPGVYMPFGDGPRYCIGKRFAIIQMKCCLARLLPQILIKPVG
DHIRTQPFIADPLCPMTLHPADSRVIITSL
>PxylCYP6B1-XP_048484530.1
MTNKMLGFTRSSSQRVFLLAYALQSWSFGAVWLWWLWAGLTAAAVVHALCTYDHDYWSDHGVFSPPAWPLVGHILSVVTF
QEQGGMCFKRIYDTYKDVKFLGTHQFFQRTLVIRDPSLIKRICVTDFQHFVDRGFYFNKQVDPLAGSVLFLRGREWRTLR
AKISPIFSPNKLRGMLPLIENTANEFAEKVKALLNKTEDINNNNHKSAEATKVGKDDAKLDEDVNSAIVDSEKLVGGYTA
DAIVPCAFGLKSNVMENDKDPFAVALQAFYEMSVYNVFEKTMRQFWPAFVLFFRMRIIPRRTHDFFYNIVTSVLKARETG
AQEKRGDFIDMMMALRSDDADNARGSDDDDDVEITDMVISANAFIIFLGGFETTSSTLAFLLLELAAHPHVQDKMREEIL
KMLDKHDGKVSYEMLQELTYMEMVIQETLRLYPPFPSIQRVCTRAYVVPATRVLVRPGTVALFPTLAIQRDGQYFDSPDS
FIPERWGQGRPAPPAGVYMPFGDGPRYCIGKRFAMIQMKTCLTRLLPLVRVSPAPRAPPRARPFPADPRSPLTLHPADST
VTISLL
>SexiCYP6B1-KAF9424510.1
MFGFKRSSVQLVVILAWLLRYYTFGSIVLWCIIACGLSLAVVLAVTTYDHDYWTSRGVFSPPAWPVVGHILSVVMFKEQG
GMCFKRIYDTYKDKRFLGCHQFYQRTLVVRDPELIRRVCVNDFQHFTDRGFFFNKDVDPLAGSVLFLRGNEWKRLRAKIS
PIFSPNKLRGMFPLIENTAVEFVTRVQDLLTQNKMGSNKNGSVKTDGQSNGVKQISAVVNSEKLVGGYTADAIVPCAFGL
KSNVMYNEDDPFAVALHAFYEMSLFNIFEKTMRQFWPAFVLFFRMRIIPKKTHDFFYNIVTTVLRARENGDQEKRGDFID
MMMALRNDESNNNCKKDQEDVEITDMVISANAFIIFLGGFETTSSTLAFLFLELAANQQVQEKMREEIRQVVEKHEGKIT
YELLQELVYMEMVIQETLRLYPPFPSIQRMCTKEYTIPDTNIVVERGTIVLFPTLGIQRDEQYFENASAFIPERWSEGSP
QPPPGVYMPFGDGPRYCIGKRFALIQMKCCLLRVLQHVRITPAPRPDAAGKLTVQPRVEPFTADPRSPLTLHPADSLVTL
SLL
>SfruCYP6B1-XP_035447373.1 
MFGFKRSSVQLVVLLAWLLRYYTFGSVVIWCIVACGLSLAVVLAVTTYDHDYWRSRGVFSPPAWPVVGHIPSVVMFKEQG
GMCFKRIYDTYKDKRFLGCHQFYQRTLVIRDPELIRRVCVNDFQHFTDRGFFFNKDVDPLAGSVLFLRGNEWKRLRAKIS
PIFSPNKLRGMFPLIENTAVEFVTRVQDLLTQSKNEANKNGSVKSDGQPNGVEQICAVVNSEKLVGGYTADAIVPCAFGL
KSNVMYNEDDPFAVALHAFYEMSLFNIFEKTMRQFWPAFVLFFRMRIIPKKTHDFFYNIVTTVLRARENGDQEKRGDFID
MMMALRNDESNNNTCKKDQDDVEITDMVISANAFIIFLGGFETTSSTLAFLFLELAANQQVQEKMRQEIRQVVDKHDGKI
TYELLQELVYMEMVIQETLRLYPPFPSIQRMCTKEYTIPDTNIVVERGTIVLFPTLGIQRDEQYFENASAFIPERWSEGR
PQPPPGVYMPFGDGPRYCIGKRFALIQMKCCLLRVLQHVRITPAPRPDAAGKLTVHPRVEPFTADPRSPLTLHPADSLVT
LSLL
>SlitCYP6B1-CAB3507916.1
MFGFKRSSVQLVVILAWLLRYYTFGSIVIWCIVACGLSLAVVLAVTTYDHDYWTTRGVFSPPAWPVVGHIPSVVMFREQG
GMCFKRIYDTYQDERFLGCHQFYQRTLVVRDPELIRRVCVNDFQHFTDRGFFFNKDVDPLAGSVLFLRGNEWKRLRAKIS
PIFSPNKLRGMFPLIENTAVEFVTRVQDLLTQSKNEPNKNGPVKTEGQSNGVEQISAVVNSEKLVGGYTADAIVPCAFGL
KSNVMYNEDDPFAVALHAFYEMSLFNIFEKTMRQFWPAFVLFFRMRIIPKKTHDFFYNIVTTVLRARENGDQEKRGDFID
MMMALRNDESNNNCKKDQEDVEITDMVISANAFIIFLGGFETTSSTLAFLFLELAANQQVQEKMREEIRQVVDKHEGKIT
YELLQELVYMEMVIQETLRLYPPFPSIQRMCTKEYTIPDTNIVVERGTIVLFPTLGIQRDEQYFENASAFIPERWSEGSP
QPPPGVYMPFGDGPRYCIGKRFALIQMKCCLLRVLQHVRITPAPRPDAAGKLSVQPRLEPFTADPRSPLTLHPADSLVTL
SLL
>TniCYP6B1-XP_026727646.1 
MFGFKRSAFQLVVCLAWGLQYYTFGSLVLWYIFACGLSVAVVLAVTTYDHDYWRSRGVFSPPAWPVVGHILSVVMFKEQG
GMCFKRIYDTYKDERYLGTHQFYQRTLVVRDPELIRRVCVNDFQHFTDRGFFFNKDVDPMAGSVLFLRGNEWKRLRTKIS
PIFSPNKLRGMFPLIENTAGEFVTRVKDLLSQPKDVTSKIVEENPVGPSNGVGQVSSVVDSEKLVGGYTADAIVPCAFGL
KSNVMYNDEDPFAVALHAFYEMSVFNIFEKTMRQFWPAFVLFFRMRIIPKKTHDFFYNIVTSVLRAREKGVQEKRGDFID
MMMALRNDDTNNNSCKKDNEDVEITDMVISANAFIIFLGGFETTSSTLAFLFLELAADQRVQEAMRQEIREVLEKHEGKI
TYELLQELVYMEMVIQETLRLYPPFPSIQRLCTKDYTIPGTTTVVERGTIVLFPTLGIQRDDQYFENASAFIPERWSEGR
PQPPPGVYMPFGDGPRYCIGMVYPY
>ZcesCYP6B1-XP_038221964.1
VKSDILWYILTCVVVFSVIWNIVTYDYDYWENRGIFSPPALPLVGHIATVAALKEQGGV
CFKRIYDEHKEKRYLGTHQFYQRTLVVCDPDIIKRMCVNDFHHFTDRGFNFNKDTDPLAESVLFLKGNEWRRLRAKISPI
FSPNKLRGMFPLLENTANEFLVRIKKLAKSGSEDNNNNITDRGIKTDSNNEDVKVKNGVIVDSEKLVGGYTADAIVPCAF
GLKSNVMDNSQDPFAVALHAFYEMSWFNIFEKTMRQFWPAFVLFFKIRIIPKKTHDFFYNIVAKVLKERSRGVQEKRGDF
IDMMMALQREDCKSDLENDYKITDMIISANAFIIFLGGFETTSSTLAFLLLELSVHPDVQKKLRDEIQQVLKDGFSYESL
QELTYMEMVIQETLRLYPPFPTIQRMCTRDYPIPGTSGVVQRGTIVLFPTLGVQRDEQYFENASQFVPERWAEGRALPPP
GVYMPFGDGPRYCIGKRFAIIQMKCCLARLLPHVVIKPVKGAEPRLGPYEADPLCPMTLHPADSRVIISLL
