# Supplementary material for: Toxic Effect of Methyl-Thiophanate on Bombyx mori Based on Physiological and Transcriptomic Analysis
Source: Genes (Basel). 2024 Sep 29;15(10):1279. doi: 10.3390/genes15101279 (PMC11507533; doi:10.3390/genes15101279)
Supplement: Supplementary file 1 [file genes-15-01279-s001.zip › File S3.txt]

>BmorCYP4C3-KWMTBOMO01330
MLFGREIEFTDEQLREHIDSITIAGNDTTALVIAYTLVLLGIHQNVQEKVYLEQRTIFGDSKRGADKVDVAQMQYLERVL
KESMRLYTVVPIIARNVHKDTYLPRCGVTLPAGIGAVVGPFAIHRSKSVWGPDADEFDPDRFLPERSLNRHPAAFLPFSH
GSRNCIGRNFGMLIMKSIVSTISRSYRIEADELGPLKIEMLLFPIRGHQIRISRRETLA
>AageCYP4C3-XP_041982348.1
MFIILLLVIFSCVYYMHFRHLRKPLYELSRNLPDIGCLPVLGHTHWFIGGPEKILSNIQQLAQMVEKNGGVSKVWIGPSL
YVVTLDPNDVQKILENCLQKDASYKFLQTWLGNGLFVAPVDLWKAHRRLLLPVFNNKIVEDYIYVFGAQADVLVKRLGEN
VGRAEFDVHKYITSCMLDIVFETAMGERMDVQHNPETPYLRARNVVMSIISMRLFKAWMQPDALFKLTPYYKLQKESIDL
THKFTDEVIKRKRKLFAAYKGHIQDGPRDILDLLLERDNKFTDEQLREHIDSITIAGNDTTALVISYALMLLGSHQQEQE
NVYQELRSIFGDSMRSPTKDDINKMEYLDRVLKETMRLYSVVPIIARKTQKELKLSTCTVPAGVGCAVTPFVMHRSKKLW
GPDADEFIPDRFLPENSATRHPCTFIPFSHGTRNCIGRHFGMLAMKSILSVVLRSYKIHAKPCKSLKIEILLFPVAGHLM
TIEKR
>AselCYP4C3-BBG43598.1
MIILAGLSLIGFLYYMYWCVKARRMDKMTASLPGPPALPLLGNAMLFIGDTQKILRNIEDIAKIALKNKGCAKIWLGPKL
YVAIGDPEDAQVVLENCLDKDVVYRFLRPWLGHGLFVAPVGLWKVHRKVLLPVFHNKIVEQYLGVIAEQSDVLLERLNEQ
EGKGEFDVLKYITACTLDIVFETAMGERMDVQRSPETPYLRARHTVMTILNMRLFKVWLQPDCLFNLTPYAKQQKHNIDL
THKFTDEVVKKRREEYEKKQSTRSAEDNPGKLRAVLDLLFGREIEFTDEQLREHIDSITIAGNDTTALVIAYTLVLLGNH
PHAQERAFQEQQAIFGDSKRGATKEDLLQMHFLERVIKESMRLYTVVPIIARNIEKDIYLPKCGVTLPAGSGAVVGAFAV
HRSKAVWGPDVDEFDPDRFLPERSVNRHPAAFLPFSYGTRNCIGRNFGMLIMKSILSSVVRGYKIEADDIGPLKIEMLLF
PIKGHQIKVSKR
>BmanCYP4C3-XP_028041506.1
MIILLLLFFVASLYWLYWTNKSKRMNKMTASLPVPPTLPILGNATLFIGDTQKILKSLEDIADIAIKHKGSAKLWLGPKL
YVAIGDPEDAQVVLENCLDKDVVYRFLRPWLGHGLFVAPVCLWKSHRKVLLPVFHNKVVEQYLQMISVQADILVERLNEK
ANKGEFDVLKYITACTLDIVFETAMGERMDVQRSPDTPYLRARHTVMTILNMRFFKVWLQPDCIFNLTSYSKQQKDNIDL
THKFTDEVVKKRRLEYERKKNDGTDQYTGKVRPVLDMLFGREIEFTDEQLREHIDSITIAGNDTTALVIAYTLVLLGIHQ
NVQEKVYLEQRTIFGDSKRGADKVDVAKMQYLERVLKESMRLYTVVPIIARNVHKDTYLPRCGVTLPAGIGAVVGPFAIH
RSKAVWGPDADEFDPDRFLPERSLNRHPAAFLPFSHGSRNCIGRNFGMLIMKSIVSTISRSYRIEADELGPLKIEMLLFP
IRGHQIRISRRETLA
>CcroCYP4C3-XP_045500542.1
MIIVVALLLIAVCCWLYWALAASRLDRATAALPVPPTLPIIGNAMLFLGDTQKILHNIEDIAEIALQHKGAVKIWLGPKL
YVAIANPIDAQVVLENCLDKDVVYRFLRPWLGHGLFIAPLRLWKSHRKVLLPVFHNKVVEEYVTVISKQANILIDKLQEE
SGRGKFDALKYITACTLDIVFETAMGERMDVQNSPDTPYLRARHTVMSILNMRLFKVWLQPDCLFNLTPYAKQQRENIDL
THKFTDEVVRKKREEYERNKKMKTFPQPPGEKLTAVLDMLFGREIEFTDEQLREHIDSITIAGNDTTALVIAYTLVLLGI
HADVQERVLQEQKEIFADSKSGATKEDIQQMQYLERVIKESMRLYTVVPIIARNIDRPLYLPHCGVTLPAGTGAVVGSFA
LHRSEAVWGPNANEFDPDRFLPERSVDRHPAAFMPFSYGSRNCIGRNFGMIIMKSIISSVVRSYKILADEVGPLKIEMLL
FPINGHQIRVIRRLDKNLKVE
>CeurCYP4C3-CAG4952012.1
MIIVVALLLVAVCCWFYWALATSRLDRATAALPVPPTLPFIGNAMLFLGDTEKILHNIEDIADIALQHKGAVKIWLGPKL
YVAIANPIDAQVVLENCLDKDVVYRFLRPWLGHGLFIAPLRLWKSHRKVLLPVFHNKVVEEYVTVISKQANILIDKLQEE
SGREKFDVLKYITACTLDIVFETAMGERMDVQHSPDTPYLRARHTVMSILNMRLFKVWLQPDCLFNLTPYAKQQRENIDL
THKFTDEVVRKKREEYERNKKMKTFSQPPGEKLTAVLDMLFGREIDFTDEQLREHIDSITIAGNDTTALVIAYTLVLLGI
YADVQERVLQEQHEIFCNSKRGATKEDIQQMQYLERVIKESMRLYTVVPIIARNIDRPLYLPHCGLTLPAGTGAVVGSFA
LHRSEAVWGPNANEFDPDRFLPERSVDRHPAAFMPFSYGSRNCIGRNFGMIIMKSIISSVVRSYKILADEVGPLKIEMLL
FPINGHQIRVIRRLDNNLKVE
>CampCYP4C3-XP_063365484.1
MIILLLLFLSACASWVLWVVHTRRFEKATASLPSLPGVPLLGNAMLFIGNTEKILQNLQNIADLAFRHKGAVKIWLGPKL
YVALANPEDVQVVLDNCLDKDVVYRFLRPWLGYGLFVAPLELWKSHRKVMRSVFNNKVVEDYLAVLAAQADVLVEKLDAM
VGKGDFDVLKFITACTLDIVFETAMGERMDVQDNPDTPYLRARHSVMTILNMRFFKVWLQPDFLFNLTSYAKEHDESIKI
THKFTDEVVKKKRKEYEKNKHNNNTDGKLKAVLDLLFGKEIEFTDEQLREHIDSITIAGNDTTALTIAYTLMLLGMHKDA
QDKVIEEQKLIFGDSKRGATKEDIPQMIYLERVLKESMRLYTVVPIIARNVDKDVYLPGSGVTLPAGTGTVVGSFAMHRS
PAVWGPDADKFDPDRFLPERSAGRHRAAFVPFSFGPRNCIGRNYGMLILKSIMSTIIRSYKIDADEVGPLKMELLLFPIR
GHQIRITRRDD
>CfagCYP4C3-XP_063386479.1
MIILLLLFLSACASWVLWIFHTRRYEKATASLPSLPGLPLLGNAMLFIGDTEKILRNLQNIADLAFKHKGTVKIWLGPKL
YVALANPEDVQVVLDNCLDKDVVYRFLRPWLGYGLFVAPLELWKSHRKVMRSVFNNKVVEEYLAVIAAQADVLVEKLDAM
VGKGDFDVLKFITACTLDIVFETAMGERMDVQEKPDTPYLRARQTVMTILNMRFFKVWLQPDFLFNLTSYAKEHDESIKL
THKFTDEVVKKKRMEYEKNKHNNNTDGKLKAVLDLLFGREIEFTDEQLREHIDSITIAGNDTTALSIAYTLMLLGINKDA
QEKVIEEQRAIFGDSKRGATKEDIPQMMYLERVIKESMRLYTVVPIIARNVDKDVYLPGSGITLLAGTGTVVGSFAMHRS
PAVWGPDADKFDPDRFLPERSIDRHRAAFVPFSYGPRNCIGRNYGMLILKSILSTIIRSYKIDADEVGPLKMELLLFPIR
GHQIRITRRDD
>CpomCYP4C3-XP_061718570.1
LWVIHTRRFEKATASLPSLPGLPLLGNAMLFIGNTEKILQNLQNIADLAFKHKGTVKIWLGPKLYVALANPDDVQVVLDN
CLDKDVVYRFLRPWLGYGLFVAPLELWKSHRKVMRSVFNNKVVEDYLAVFAAQADVLVEKLDVMVGKGDFDVLKFITACT
LDIVFETAMGERMDVQEKPDTPYLRARQTVMTILNMRFFKVWLQPDFLFNLTSYAKEHDESIKLTHKFTDEVVKKKRMEY
EKNKHNNNTDSKMKAVLDLLFGREIEFTDEQLREHIDSITIAGNDTTALTIAYTLMLLGMNKDAQEKVIEEQRLIFGDSK
RGATKEDIPQMMYLERVIKESMRLYTVVPIIARNVDKDVYLPGSGITLPAGTGTVVGSFAMHRSPAVWGPDADKFDPDRF
LPERSVDRHRAAFVPFSFGPRNCIGRNYGMLILKSIMSRIIRSYKIDADEVGPLKMELLLFPIRGHQIRITRRDD
>DpleCYP4C3-XP_061379084.1
MIIFLMVVFLFCMYWLFWMSKTRRIEKFTASLPMPPSLPVIGHAALFLGNTEKILKNLEDIASIALKNNGAVKLWLGPKL
YIAIGNPEDAQLILENCLDKDVVYRFLRPWLGQGLFIAPLRLWKMHRKILLPVFHNKVIEEYIGVISKQADVLTERLEEQ
SGKETFDVLSYISACTLDIVFETSMGEKMDVQHWPDTPYLRARHTVMEILNKRLFKVWLQPDCLFKLTRYAKEQKKNIDL
THKFTDEVVQKRRLQFEAKEAIGLNNTKDSGDKIRPVLDMLFGREIEFTNEQLREHIDSITIAGNDTTALVIAYTLVMLG
IHQDVQQRVFEEQQLIFGKEKRALNKEDLIQMQYLERVIKESMRLYTVVPIIARNIDRDIYLPHSKVTIPSGVGAVVGAF
AIHRSVDVWGSNANEFDPDRFLPERSKNRHPCSFIPFSHGSRNCIGRNFGMIIIKGIISNVIRSFIIQADEVGPLKIEML
LFPTRGHQIKITKRMN
>DsacCYP4C3-CAG9788743.1
MITVVALLCLACVYCLYWVVNARRMDKMTASLPAPPGLPIIGNATLFIGDTEQMLKNLEDLADRAYQHKGCIKVWLGPKL
YVAIGNPEDAQVVLENCLDKDVVYRFLRPWLGHGLFIAPVGLWKVHRKVLLPVFHNKIVEEYLGVIGEQSTVLVERLSEK
ADKEEFDVLKYITACTLDIVFETAMGERMDVQHTPDTPYLRARHTVMTILNMRLFKVWLQPDCLFNLTPYAKQQKDNIDL
THRFTDEVVKKKRLEYERKKNGADKFIEPTDKLHAVLDLLFGREIEFTDEQLREHIDSITIAGNDTTALVIAYTLVLLGV
YQDAQENVYREQESIFGNSMREATREDLQKMNYLERVIKESMRLYTVVPIIARNIDKDTYLPGCGVTIPAGAGAVVGAFA
IHRSEAVWGSNAKEFDPDRFLPERSVNRHPAAFMPFSYGSRNCIGRNFGMLIMKSIISSVVRSYKIHAHQIDRLKIEMLL
FPINGHLIKVQKR
>GmelCYP4C3-XP_026756521.2
MIILAIFMLIFGVYLIYWTMYFRRMNKLTASLPEPLTLPLLGSAMNFMGNSEKMFQNIQELVNLAFQHKGCVKVWLGPKL
YVAIANPEDAQVVLDNCLDKDKVYRFLRPWLGHGLFIAPVDLWKTHRKVLLPIFRNKIVEEYLDVISEQANILLERLEEK
LDKGKFDVLKYITACTLDIVFETAMGERMDVQHKPDTPYLQARETVITIINKRLFKVWLQPDCLFNLTSYAKQQKDNIDL
THKFTDEVVQKKRFEYEKKINKESHVQSSGKLQAVLDLLFNREIEFTNEELREHIDSITIAGNDTTALVIAYTLVLLGVH
QDAQQRVLQEQEAIFDKSKRGANREDLQRMSYLERVVKESMRLYAVVPIIARNIHEDIYLPVCETTLPAGTGAVIGAFAM
HRSEAVWGPTANEFDPDRFLPERSVGRHPAAFIPFSYGSRNCIGRNFGMMIIKSILSTVLRSYQIEAQPINKLKMEMLLF
PTEGHQIKISKR
>HarmCYP4C3-XP_021189168.3
MIILAIIFIAVCIYWIYWLAHARRMDRMTKSLPVLPTLPLIGNGSLFLGDTQQILKNLWTVANLAFKHKNSAKLWLGPKL
YVAIGDPGDAQVVLENCLDKDVVYRFLRPWLGHGLFVAPVNLWKTHRKVLLPVFHNKIVEEYLGVIAEQADVLIDRLAER
VDGDKFDVLKYITACTLDIVFETAMGERMGVQQSPDTPYLRARHTVMTILNMRLFKVWLQPDCLFNLTQYAKQQKDNIDL
THKFTDEVVQKRRLEYEENKKKNIVEEQREGKLRAVLDLLFGREIEFTDEQLREHIDSITIAGNDTTALVIAYTLVLLGI
HQDAQEKVLAEQQTIFGTSTQGATKDDLQKMHYLERVIKESMRLYTVVPIIARNVDRDIYLPTCGVTLPAGTGAVIGAFA
IHRSAAWGPDHDEFDPDRFLPERSQTRHPAAFLPFSYGSRNCIGRNFGMLIMKSIISSVVRSYKIEADDIGPLKIEMLLF
PINGHLIKISKRTL
>HzeaCYP4C3-XP_047032268.1
MIILTIIFIAVCIYWIYWLAHARRMDRMTKSLPVLPTLPLIGNGSLFLGDTQQMLKNLWTVANLAFKHKNSAKLWLGPKL
YVAIGDPRDAQVVLENCLDKDVVYRFLRPWLGHGLFVAPVNLWKTHRKVLLPVFHNKVVEEYLGVIAEQADVLIDRLAER
VDGDKFDVLKYITACTLDIVFETAMGERMGVQQSPDTPYLRARHTVMTILNMRLFKVWLQPDCLFNLTQYAKQQKDNIDL
THKFTDEVVQKRRLEYEENKKKNIVKEQREGKLRAVLDLLFGREIEFTDEQLREHIDSITIAGNDTTALVIAYTLVLLGI
HQDAQEKVLAEQQTIFGSSTQGATKDDLQKMHYLERVIKESMRLYTVVPIIARNVDRDIYLPTCGVTLPAGTGAVIGAFA
IHRSAAWGPDHDEFDPDRFLPERSQTRHPAAFLPFSYGSRNCIGRNFGMLIMKSIISSVVRSYKIEADDIGPLKIEMLLF
PINGHLIKISKRTL
>LsinCYP4C3-VVD01183.1
MFILLVLIFVACSYWCYWSLNSRKLDKATEDLPTPPAMPIIGHAMMFLGDPQSLLRNIEEIAQIAIKEKGAVKLWLGPKL
YVALLNPKDAQVVLENCLDKDGVYRFLRPWLGHGLFIAPLGLWKSHRRVLIPVFHNKVIEEYLEVISKQADVLLERLEEQ
SGKEKFDVLPYITACTLDIVFETSMGERMDVQHSPDTPYLQARHDIISIINMRLFKVWMQPDCIFNLTRYAKQQKRNIQL
TQKFTNEVVQKRRIEYENSKKDQTAATSGKKLKAVLDLLFGREIEFTDEQLREHIDSITIAGNDTTALVIAYTMMLLGMH
QDVQERVLKEQEAIFGNSKRGATKEDLQQMHLLERVVKESMRLYTVIPVIARNIDKTVFLPDCGVTLPSGTSAVVGAFAM
HRSKAIWGSDADEFDPDRFLPERSRDRHPAAFMPFSYGSRNCIGRNFGMIIIKSILSSVLRTYKIEADEIGPLKIEMLLF
PVNGHQLRVIKREIVN
>LstiCYP4C3-KAL0821797.1
MIILLAVLAAAGAYWLYWATRAQRMERMTASLPVPPTLPLIGNGMLFIGDSEKMLKNLEDLASIAFANKGCVKLWLGPKL
YIAIGNPEDAQVILENCLDKDVVYRFLRPWLGHGLFVAPVGLWKSHRKVLLPVFHNKIVEEYLGVIAEQSSVLVDRLAEK
SGKEEFDVLKYITACTLDIVFETAMGERMDVQRTPDTPYLRARHTVMTILNMRLFKVWLQPDCLFNLTAYAKQQRDNIDL
THKFTDEVVKKKRMEYEMRKAAAPTTNERPGKLRAVLDLLFGREIEFTDEQLREHIDSITIAGNDTTALVIAYTLVLLGV
HQDVQKKVLEEQLSIFEDSKRGPEREDISKMHYLERVIKESMRLYTVVPIIARNVHKDTYLPGCGVTIPAGAGAVVGAFA
VHRSEKVWGPNVNEFDPDRFLPERSIDRHPAAFLPFSYGSRNCIGRNFGMLIMKSIISSVVRSYKIEAREIDRLKIEMLL
FPINGHLIKIERR
>MsexCYP4C3-XP_030040387.1
MIILFILALSLAFYWFYWTVNVKKMDKMTASLPVPPTVPVLGNAMLFIGNSRKILQNIEDLATLAFKNKGSTKLWLGPKL
YVAIGDPEDAQVVLENCLDKDVVYRFLRPWHGHGLFVAPVDLWKSHRKVLLPVFHNKIVEQYVDVIGEQAEILVKKLDEQ
LNGEEFDVLRYITACTLDIVFETAMGERMDVQHCPNTPYLIARHTVMTILNMRLFKVWLQPDCLFNLTPYAKQQKDNIDL
THKFTDEVVKKRRLEYQRKKYNDNLQQSDGKPKPVLDLLFEREIDFTDEQLREHIDSITIAGNDTTALVISYTLVLLGIH
RKAQEKAYQEQKNIFGDLKRGANKEELMQMYYLERVIKESMRLYTVVPLLARNINKDTYLPHCGVMLPAGTGAVVGAFAI
HRSKAVWGPDADEFNPDRFLPEHSMKRHPAAFIPFSHGTRNCIGRNFGMLIMKSILSSIIRTYKIEATDIGPLKIEMLLF
PIKGHRIKISKRSAI
>MhypCYP4C3-XP_034834378.1
MIIVVAVSLILCCYWAYWAASWRKLDRLTAKLPVPPALPIIGHATLFVGNTEKILKNLEDIAELAFKHQGVVKLWLGPKL
YIAIGNAEDAQVVLENCLDKDSVYRFLRPWLGQGLFIAPLGLWRSHRRVLLPVFHNKVVEEYLKIISNQADVLLDRLSEQ
SGKTEFDVLRYITACTLDIVFETAMGERMDLQHSPDTPYLRARHTVMTILNKRLFKVWLQPDCLFNLTPYAKQQKENIEL
THKFTDEVVRKRRLHYETSKNKTTDRQSDGKIEAVLDMLFGREIDFTDEQLREHIDSITIAGNDTTALVVAYTLVLLGIH
QDAQERAFQEQRSIFDNSKRGATKEDLLSMHYLERVIKESMRLYTVVPIIARNVDKEIYLPHSKVTIPAGVGAVVGAFAV
HRSVDEWGLNANEFDPNRFLPERSADRHPAAFIPFSFGSRNCIGRNFGMIIIKSIISSIIRAYKIEANEVGPLKVEVLLF
PIRGHQIKITKR
>MjurCYP4C3-XP_045774551.1
MIIVVIASLILCCYWAYWAASWRKLDQLTAKLPVPSGLPIIGHATLFVGNTEKIHKNLEDIAELAFKHQGVVKLWLGPKL
YIAIGNAEDAQVVLENCLDKDSVYRFLRPWLGQGLFIAPLGLWKIHRRVLLPVFHNKVVEEYLKIISNQADVLLDRLSEQ
SGKTEFDVLRYITACTLDIVFETAMGERMDVQHSPDTPYLRARHTVMTILNKRLFKVWLQPDCLFNLTPYAKQQKENIEL
THKFTDEVVRKRRLHYETNKNKNTDRQSDGKIQAVLDMLFGREIDFTDEQLREHIDSITIAGNDTTALVVAYTLVLLGIH
LDAQERAFQEQRSIFDNSKRGATKEDLLSMNYLERVIKESMRLYTVVPIIARNVDKEIYLPHSKVKIPAGVGAVVGAFAV
HRSVDDWGSNANEFDPDRFLPERSADRHPAAFIPFSFGSRNCIGRNFGMIIIKSIISSIIRAYKIEANEVGPLKVEVLLF
PIRGHQIKITKR
>McinCYP4C3-XP_045451149.1
MIIVAVFIVFLGFYWIFWVTGSRQLDKATAALPMPPGLPLIGHALLFIGSTEKILRNLEDIATLSMKHKGVVKVWLGPKL
YIAISNPEDAQVILDHCLEKDTVYRFLQPWLGRGLFIAPLRLWKSHRKVLVPVFSNKIVEQYLNIISTQANVLVDRLSEQ
SGKSEFDILQYITGCTLDIMFETAMGKKMDVQNSPDTPYLRARHTVMTILNQRFFKVWLQPDIIFSMTSYAKQQKENIEL
THKFTDEVVQKRRLEYEMKEASKINNESDEKPKAVLDLLFGREIEFTNEQLREHIDSITIAGNDTTALVIAYAFVLLGIH
QDAQDKVMLEQKTIFGNSKQGATKEDLLKMNYLERVIKETMRLYTVTPIIARNVDRDTYLPHSDITIPSGVGAVVGAFAL
HRSQAIWGSTANEFDPDRFLPENSIDRHPAAFIPFSYGSRNCIGRNFGMIIMKSIISSIVRSYKIEASEVGPLKIEILLF
PINGHQIKLTKR
>MlorCYP4C3-KAJ8715080.1
MIILALVFMVVCICWVHWLAHAHRLDRLTASLPILPTLPLIGNGSLFLGDTEQILKNLWTLADLAFKHKQSAKLWLGPKL
YVAIADPRDAQVVLENCLDKDVAYRFLRAWLGHGLFVAPVNLWKSHRKVLLPVFHNKVVEEYLGVIAEQANVLIERLEEK
TDGKSFDVLKHITACTLDIVFETAMGERMNVQQAPDTPYLRARHTVMEILNKRMFKVWLQPDCLFNLTPYAKQQKDNIDL
THRFTDEVVQKRRLAYEKKNIKNETKEQPEGKLRAVLDLLFGREIEFTNVQLREHIDSITIAGNDTTALVIAYTIVLLGI
HQDAQEKVLLEQQQIFGTEKRGSTKEDLQKMNYLERVIKESMRLYTVVPIIARNIDKDIYLPTCGVTMPAGTGAVIGAFA
IHRSTAAWGPNPDEFDPDRFLPERSQNRHPAAFIPFSYGSRNCIGRNFGMLIMKSIVSSVVRSYKIEADDIGPLKIEMLL
FPIKGHQIKISRRFP
>OnubCYP4C3-XP_063829101.1
MIILLLVLAVAGAYWLHWARRAQRLDRMTTSLPGPPTLPLLGNAMLFIGDSEKMLQNLENLASMAYENKGCVKLWLGPKL
YVAIANAEDAQVVLENCLDKDVVYRFLRPWLGHGLFVAPVGLWKSHRKVLLPVFHNKIVEEYLGVIAEQSSVLLDRLAEK
SGKEEFDVLKYITACTLDIVFETAMGERMDVQRTPDTPYLRARHTVMTILNLRLFKVWLQPDCLFNLTAYAKQQKDNIDL
THKFTDEVVKKKRMEYEMSKTEVSTSNKRSGKLRAVLDLLFGREIEFTDEQLREHIDSITIAGNDTTALVIAYTLVLLGI
HQDVQQKVLDEQLSIFEESKRGPDREDISKMNYLERVIKESMRLYTVVPIIARSVHQDTYLPNCGVTIPAGAGAVVGAFA
VHRSEKEWGPDANEFDPDRFLPERSVNRHPAAFLPFSYGSRNCIGRNFGMLIMKSIISSVVRSYKIEANTIDRLKIEMLL
FPINGHLIKIERR
>PmacCYP4C3-XP_014371400.2
MIILVVLLVLACCYWTYWSAGARRLDRATAALPSPPTLPLLGNATLFIGNSEQIVKTLDEIAVLSYKHKGAVKLWLGPKL
YVAVSNAEDAKVILENCLDKDVVYRFLRAWLGHGLFVAPLNTWKSHRKVLLPVFNNKVVEDYLGVIGEQADILVERLSEQ
IDKGYFDIFRYVTACTLDIVFETAMGERMDIQHSPDTPYLRARHTVMTILNMRFFKVWLQPDWLFNLTSYAKEQSESIDL
THKFTDEAVRKRRLLYERNKSREKNDNSDGKLRVVLDMLFGREIEFTDEQLREHIDSITIAGNDTTALVTAYTLVLLGLH
HNVQEEVYQEQLSIFGKSRRNATKEDVQDMHCLERVIKESMRLYCVVPIVARNIDRDLYLPHCGVTLPAGTSAVVGAFAV
HRSKAEWGPNADEFDPDRFLPERSIGRHPAAFLPFSYGYRNCIGRNFGMIIMKSIISSIVRSYKINAQEIGPLKMELLLF
PINGHQVRITKR
>PapoCYP4C3-CAG4942456.1
MIILVVLVMILCIYLAYWKAYAKRLDRATASLPVPPSLPVLGNAMIFLGDGEKLVKNLDDIADISYKNKGAVKLWFGPKL
YVAISNAEDAKVVLENCLDKDRVYRFLRPWLGHGLFIAPLNLWKSHRKVLLPIFHNKVIEEYLNVIGERAEILVERLSEQ
VNKEYFDVFQYVTACTVDIVFETSMGEEMDIQHSTDSPYLRARHTVMTILNMRFFKLWLQPDCLFNLTPYAKQLRENIAY
THKFTNEVVRKRRLEHERNKSKPTEQSDGKLRVVLDMLFDREIEFTDDQLREHIDSITIAGNDTTALVIAYTLVLLGMHQ
DVQDKVFQEQEAIFGTSKRKVNKDDINNMNYLERVIKESMRLYSVVPLVARKIDKELYLPHCGVKLPAGTSAVIGVFGIH
RSKAEWGPSAEEFDPDRFLPERSNGRHHAAYLPFSYGLRNCIGRNFGMIITKTIISNVIRSYKINATGIGPLKMEILLFP
INGHQIRLTRR
>PopeCYP4C3-KAI5642130.1
MIVLALLVLAVCAFWAYWCARMQRMERMVAGLASPAALPVVGHGAMFVGSTQKILRNLEDIAALSFQSGGAVKLWLGPKM
YVAISNPEDSQVILENCLDKDVVYRFMRPWLGHGLFVAPLELWKSHRKVLLPVFSNKIVEKYMQVIAEQADVLLERLQDK
SGKGDFDVLTNITACTLDIVFETAMGEKMDVQHSPDTPYLRARRIVMEILNRRIFKVWLQPDCLFNLTPYAKQQKDNIDL
THKFTDQVVKKRRMEYESREACNAPGAVKEKGKLDAVLDLLFGREIAFTDEQLREHIDSITIAGNDTTALVIAYTLVLLG
IHQDVQEKVLQEQRAIFGDSKRGAVKEEVNQMGYLERVIKESMRLYTVVPIIARNIDKDTYLPGCKVTLPAGCGAVVGAF
AVHRNKSVWGEDADQFDPDRFLPERSASRHPASFLPFSYGSRNCIGRNFGMLIMKSIISSVVRTYKLEADDIGPLKIEML
LFPIKGHQIRISAR
>PintCYP4C3-XP_053610612.1
MIILGVVVLAVGVYWLYFSIRTQHMEKLTAALPSPPSLPLLGNAMMFIGNTEKMLHNLEYLADLAHKHKGCVKIWLGPKL
YIAIGNPEDAQLVLENCLDKDGVYRFLRAWLGHGLFVAPVGLWKTHRKVLLPVFHNKVVEEYLGVIGQQAGVLVGRLADH
DGQGEFDVLKYITACTLDIVFETAMGERMDVQHTPDTPYLRARHTVISILNMRLFKVWLQPDCLFNLTSYAKQQRDNIDL
THKFTDEVVKKKRQEYENKKNQVDNDQTKEGKLQAVLDLLFGREIEFTNEQLREHIDSITVAGNDTTALVIAYTLVLLGV
HQEVQEKVLLEQEAIFGSSRRASKKEDLQQMNYLERVIKESMRLYTVVPIIARNVHKDTYLPGCGVTLPAGAGAVIGSFA
IHKSKAVWGANADDFDPDRFLPERSVGRHPAAFLPFSFGSRNCIGRNFGMLIMKSIISSIVRAYKINAKPIDRLKIEVLL
FPTNGHQIMLRRR
>SfruCYP4C3-XP_050549914.1
MIILATIFLATCVLWLYWAAKARRMDKMTASLPALPTLPLIGNGSLFLGDTQQILKNLWTLADLAFKHKNSAKLWLGPKL
YVAIGDPEDAQVVLENCLDKDVVYRFLRPWLGHGLFVAPVSLWKAHRKVLLPVFHNKIVEEYLGVIAEQADVLIERLSER
VDGKQFDVLKYITACTLDIVFETAMGERMDVQHSPDTPYLRARHTVMEILNMRLFKVWLQPDCIFNLTPYAKQQRDNIDL
THKFTDEVVQKKRLEYERKKGDLKEQNDGKLRAVLDLLFGREIEFTDEQLREHIDSITIAGNDTTALVIAYTLVLLGIHQ
DAQERVLLEQESIFGASTRGSTKEDLQQMHYLERVIKESMRLYTVVPIIARNIDKDIYLPTCGVTVPAGAGAVIGAFAIH
QSAAWGPKPEVFDPDRFLPERSKNRHPAAFLPFSYGSRNCIGRNFGMLIMKSIISTVVRSYKIEADEIGPLKVEMLLFPI
NGHQIKIKRRTLIK
>SlitCYP4C3-XP_022823175.1
MIILAIIFLATCVLWLYWAAKARRMDQMTASLPALPTLPLIGNGSLFLGDTQQILKNLWTLADLAFKHKNSAKLWLGPKL
YVAIGDPEDAQVVLENCLDKDVVYRFLRPWLGHGLFVAPVNLWKAHRKVLLPVFHNKIVEEYLGVIAEQAEVLVERLNER
VDAKQFDVLKYITACTLDIVFETAMGERMDVQHSPDTPYLRARHTVMEILNMRLFKVWLQPDCIFNLTPYAKQQRDNIDL
THKFTDEVVQKKRLEYERKKGDLKDQNDGKLRAVLDLLFGREIEFTDEQLREHIDSITIAGNDTTALVIAYTLVLLGIHQ
DAQERVLQEQESIFGSSTRGSTKEDLQQMHYLERVIKESMRLYTVVPIIARNIDRDIYLPTCGVTVPAGAGAVIGAFAIH
QSAAWGPKPEVFDPDRFLPERSQNRHPAAFLPFSYGSRNCIGRNFGMLIMKSIISTVVRSYKIEADEIGPLKVEMLLFPI
NGHQIKISRRTLLK
>TabsCYP4C3-KAJ2945646.1
MIVVALLALAVSVFWAYWCARTRRMERMVAGLASPPALPVVGHGAMFLGSTEKILRNLEDIAAVSFQSGGAVKLWLGPKM
YVAISNPEDSQVILENCLDKDIVYRFLRPWLGHGLFVAPLELWKSHRKVLLPVFSNKIVEKYMNVIAEQADVLLERLHDN
CGKGDFDVLTNITACTLDIVFETAMGEKMDVQHSPDTPYLRARRIVMEILNRRIFKVWLQPDCLFNLTPYAKQQKDNIDL
THKFTDQVVKKRRQEYESRKACDAPGAVKEKGKLDAVLDLLFGREIAFTDEQLREHIDSITIAGNDTTALVIAYTLVLLG
IHQDVQEKVLQEQRAIFGDSKRGAMKEEVSQMGFLERVIKESMRLYTVVPIIARNVDKDTYLPGCKVTLPAGCGAVVGAF
AVHRNKSVWGEDADQFDPDRFLPERSASRHPAAFLPFSYGSRNCIGRNFGMLIMKSIISSVVRTYKIEANDIGPLKIEML
LFPIKGHQIRIAAR
>VataCYP4C3-XP_047535422.1
MIIVAFVFIILCGYGAYWVAGSRRLDRATATLPMPPSLPLVGNAMFFIGSTEKILKSLKYIASLAQKHKGAVKLWLGPKL
YIAIGNPEDAQVILENCLDKDEVYRFLRPWLGRGLFIAPLSLWKVHRKVLLPIFHNKVVEEYLSVISTQADVLLERIADQ
SGKCEFDVLKYITACTLDIVFETAMGERMDVQHTPDTPYLRARLIVMTILNKRFFKVWLQPDFIFNLTPYAKQQKENIKL
THKFTDEVVKKKRIEYEKKMAKSNSQTVGQPQSVLDMLFGRDIEFTDEQLREHIDSITIAGNDTTALVIAYTFILLGIHQ
DAQNKVLQEQKNIFGNSKRGALKEDIFKMNYLERVIKESMRLYTVVPIISRNVHKDIYLPHSNVTVPAGTGAVVGPFAIH
RLQSVWGPNANEFDPDRFLPEHSVDRHPAAFLAFSFGSRNCIGRNFGMLIMKSIISSFIRSYKIEANEVGPLKIEVLLFP
INGHQIKITKRLP
>VcarCYP4C3-XP_046969491.1
MIIVAMMFIILCGYMAYWVAGSRRLDRATATLPMPPSLPLVGNAMFFIGSTEKILKSLEYFASLAQKHKGAVKLWLGPKL
YIAIGNPEDAQVVLENCLDKDEVYRFLRPWLGRGLFIAPLNLWKVHRKVLLPIFHNKVVEEYLSVISTQADVLIERIGEQ
SGKSEFDVLKYITACTLDIVFETAMGERMDVQHTPDTPYLRARHIVMTILNKRLFKVWLQPDFIFNLTPYAKQQKENIEL
THKFTNEVVKKKRIEYEKKVAKSNNQTDIDSVGKPQTVLGMLFGREIEFTDEQLREHIDSITIAGNDTTAVVIAYTLVLL
GIHQDAQNKVFQEQENIFGNSKRGALKEDIFKMNYLERVIKESMRLYTVVPIISRNIHKDIYLPHSNVTVPKGTGAVVGA
FAIHRLQSVWGPNANEFDPDRFLPERSVDRHPAGFLPFSFGSRNCIGRNFGMLIMKSIISSFVRSYKIEANEVGPLKIEV
LLFPINGHQIKITK
>ZfilCYP4C3-ASX93970.1
MITIALLMVVACAYWVYWAAHAQRLHRATSTLPAPPTLPLIGNAMLFIGDTQKILKNIEAVAELAFKHKGAAKIWLGPKL
YVAIGNPEDAQIVLENCLDKDVVYRFLRPWLGYGLFIAPLSLWKKHRKVLLPVFHNKIVEEYLDVIAEQADVLVERLSEQ
THRGEFDVLKYVTACTLDVVFETAMGERMDVQRTPDTPYLRARHTVMTILNMRFFKVWLQPDCIFNLTPYAKLQRENIQL
THKFTDDVVRKKRKEYEKLKNNGSISSEGKLRTVLDMLFGRDIEFSDEQLREHIDSITIAGNDTTALVIAYTLVLLGMHQ
DVQAKVYTEQEIIYGESRRGANKADIQKMQYLERVIKESMRLYTVVPIIARNIDRNIYLPKCGVTLLAGTSAVIGSFAVH
RSKTVWGPDADEFDPDRFLPERSIDRHLAAFLPFSYGSRNCIGRNFGMLIMKSIISRIVRSYKIQADGVGPLKIEVLLFP
IKGHQIKISPR
