# Supplementary material for: Toxic Effect of Methyl-Thiophanate on Bombyx mori Based on Physiological and Transcriptomic Analysis
Source: Genes (Basel). 2024 Sep 29;15(10):1279. doi: 10.3390/genes15101279 (PMC11507533; doi:10.3390/genes15101279)
Supplement: Supplementary file 1 [file genes-15-01279-s001.zip › Table S1.xlsx]

## Sheet: 工作表1
Table S1: Gene-specific primers used for RT-qPCR analysis
Gene-specific primers used for RT-qPCR analysis
Primers	Primer sequences (5′- 3′)
KWMTBOMO15310-F	AGTGGGTTCACCTCTGTATG
KWMTBOMO15310-R	CGGCTTCTTGTGCCTTCTA
KWMTBOMO14221-F	AACGAGTGGCAGTTTGGC
KWMTBOMO14221-R	TGGTCCTGGCGTATGGTA
KWMTBOMO14222-F	AATGTCTCCCAAACTATCAAC
KWMTBOMO14222-R	GGCTTTACCCACAAATCCT
KWMTBOMO14197-F	GCACGCTCAATGAACCCA
KWMTBOMO14197-R	CCACGCTGTCGCCAATAC
KWMTBOMO14199-F	CACGCTCAATGAACCCAC
KWMTBOMO14199-R	CCACGCTGTCGCCAATAC
KWMTBOMO14193-F	TTTACGGGAAACCATCAGA
KWMTBOMO14193-R	CTTCGGAGTAGTCCAGCAT
KWMTBOMO12728-F	AGCACGGCAACTACAGCA
KWMTBOMO12728-R	CCAGCCCACTCGTTCACTA
KWMTBOMO10759-F	GCTCCTGCGGTGAATCCT
KWMTBOMO10759-R	TTTCGGCACTGGCTCGTT
KWMTBOMO10695-F	ATCAAGGTCACGAGGTCC
KWMTBOMO10695-R	TTCCACTTCGGTTTATTCC
KWMTBOMO10515-F	GTGCCGCCTCACTCAAAC
KWMTBOMO10515-R	GACCCACCGCAAGCTAAT
KWMTBOMO07215-F	ATCTGTCAGGTCCAGTTGTC
KWMTBOMO07215-R	AAAGCCGTATTTGAGGGT
KWMTBOMO07032-F	GCCTCTTGAAGGATGGGTT
KWMTBOMO07032-R	CAGTATGTTCTGCTCGTTGC
KWMTBOMO03683-F	TGGCGTTATCGGTTCCTC
KWMTBOMO03683-R	TGATCTTGCTCCAATAGTTCC
KWMTBOMO03259-F	TTGCGACTATTTGATGACG
KWMTBOMO03259-R	GCACTGTAGGTATGTTAGCGT
KWMTBOMO15838-F	GGTGGAATCATTGGAGAAATG
KWMTBOMO15838-R	GCCTTCCACGCATCTTCTG
KWMTBOMO15707-F	TTTACCAGCCACTGGTTAGG
KWMTBOMO15707-R	GTTGAATACACCGATGAAGCT
KWMTBOMO15695-F	TACGTCCTGATGAACTTGGG
KWMTBOMO15695-R	ACAGTTTACTAAGGTCATCGC
KWMTBOMO12722-F	TACGAGGAATGTTCCCGTTG
KWMTBOMO12722-R	GAGTCCACCAGCGCATAAG
KWMTBOMO06852-F	TGGCGGTTGATAAGACAGAG
KWMTBOMO06852-R	CATAGGCCTCGTTTTCCGC
KWMTBOMO06147-F	AAGCTCCGGAGAAGGACTTT
KWMTBOMO05796-R	CGGTCAGACACAGCATGAC
KWMTBOMO05796-F	TGGGATGAAGCTGTACGGAT
KWMTBOMO06147-R	GCTGATGTCGGCCAAGCTA
KWMTBOMO04516-F	ACTACTACAGGACGCAATTAC
KWMTBOMO04516-R	GGGTGCGTAAAGCTTCACTA
KWMTBOMO01330-F	GCCTTTCTGATGATCGCCAA
KWMTBOMO01330-R	ATACTCATCCATGCCTCTGC
Actin3-F	AGCGGATCACCGACAACGA
Actin3-R	TTCTTGATGATCATCACCAGG
