# Supplementary material for: Toxic Effect of Methyl-Thiophanate on Bombyx mori Based on Physiological and Transcriptomic Analysis
Source: Genes (Basel). 2024 Sep 29;15(10):1279. doi: 10.3390/genes15101279 (PMC11507533; doi:10.3390/genes15101279)
Supplement: Supplementary file 1 [file genes-15-01279-s001.zip › Table S2.xls]

## Sheet: Differentially expresed genes
Table S2: Differentially expressed genes (DEGs) in Bombyx mori larvae induced by methyl-thiophonate
Gene_ID	log2 (FoldChange)	p-value	padj	Gene Description	Transcription factor_family
KWMTBOMO06353	7.45213	1.69059e-06	6.96317e-05	Alanine aminotransferase 1-like, pyridoxal phosphate binding	Aminotran_1_2
KWMTBOMO11524	6.74479	4.88891e-15	1.3634e-12	Hypothetical protein B5X24	-
KWMTBOMO09835	6.44283	5.17803e-06	0.000185149	Endonuclease-reverse transcriptase	RVT_1
novel.865	6.39038	8.21617e-06	0.000269563		-
KWMTBOMO07987	6.17355	7.93886e-05	0.0017336	Chitin-binding	CBM_14
KWMTBOMO09836	6.08208	0.00375256	0.0365854	Glucosylceramindase	Glyco_hydro_30
KWMTBOMO16382	5.76321	0.00102693	0.0136748	O-acyltransferase like protein-like	-
novel.281	5.74881	0.00363548	0.0357302	Trehalose receptor	-
KWMTBOMO13340	5.71934	2.77017e-14	6.86694e-12		-
KWMTBOMO09651	5.67742	2.25465e-19	1.04072e-16	Peptidoglycan recognition protein	-
KWMTBOMO09834	5.62688	0.00300435	0.0308395	Glucosylceramindase	Glyco_hydro_30
KWMTBOMO01154	5.61017	2.84909e-22	1.90689e-19	Protein binding, PH-like domain superfamily	PID
KWMTBOMO00822	5.54361	8.33434e-08	5.23772e-06	Histidine decarboxylase, Pyridoxal-dependent decarboxylase conserved domain	-
KWMTBOMO12422	5.48271	0.00189656	0.0216615	DM/DM12 family	-
novel.846	5.4153	0.0015966	0.0191677		-
KWMTBOMO16380	5.23526	0.00477005	0.0433188	O-acyltransferase like protein	-
KWMTBOMO15695	5.16913	6.67751e-06	0.000229193	Cytochrome P450 4ac3	p450
KWMTBOMO16672	5.10959	0.00119979	0.0155062	Integral component of membrane, prostagladin E2 receptor EP2 subtype	-
KWMTBOMO08154	5.1039	8.2685e-19	3.45882e-16	Histidine phosphatase superfamily	Acid_phosphat_A
KWMTBOMO02377	4.91388	1.45973e-07	8.65979e-06		-
KWMTBOMO07130	4.88667	5.63532e-08	3.88837e-06	Aspartic peptidase domain superfamily	-
KWMTBOMO09378	4.80685	0.00353867	0.0349326	Acyltransferase 3	-
KWMTBOMO05344	4.78344	1.62192e-54	5.42775e-51	BCL-6 corepressor-like protein 1	-
KWMTBOMO02376	4.72264	2.21972e-14	5.71408e-12	Hsp20/alpha crystallin family	-
novel.521	4.7006	0.000512349	0.00783806		-
KWMTBOMO12420	4.69866	0.00303097	0.0310663		-
KWMTBOMO13150	4.62537	9.45182e-09	7.78169e-07	Endocuticle structural glycoprotein; Insect cuticle protein	Chitin_bind_4
KWMTBOMO12647	4.43504	0.000305378	0.00524102	ACP receptor	-
KWMTBOMO03936	4.42294	4.35544e-05	0.00108368	Larval cuticle protein A2B; Insect cuticle protein	Chitin_bind_4
novel.741	4.41181	7.78183e-06	0.00025784		-
KWMTBOMO00646	4.2992	4.93932e-08	3.46166e-06	Glycin cleavage system H protein, mitochondrial	-
KWMTBOMO12423	4.28582	0.00207608	0.0231973	DM4/DM12 family	-
KWMTBOMO03745	4.26487	7.55918e-11	1.04317e-08	WD40 repeat/YVTN repeat-like-containing domain family	-
novel.964	4.25139	7.97047e-20	4.10357e-17		-
KWMTBOMO06675	4.2211	8.19854e-13	1.59052e-10	Proton-associated sugar transporter A	-
KWMTBOMO05218	4.22074	3.58829e-05	0.000923708	Zinc finger associated domain	-
KWMTBOMO08603	4.19848	4.36924e-09	3.9518e-07	EF-Hand 1; calcium-binding site; calcium ion binding	zf-AD
KWMTBOMO03989	4.1378	1.30834e-08	1.04871e-06	Cuticular protein hypothetical 21 precursor	-
KWMTBOMO06684	3.98995	6.42234e-09	5.54642e-07	Chitin binding domain superfamily	-
novel.317	3.98223	2.36601e-06	9.45416e-05		-
KWMTBOMO14643	3.97802	0.00129213	0.0163405	Ionotropic receptor 5a	-
KWMTBOMO15042	3.97429	0.000206648	0.00385616	L-asparaginase amidohydrolase	-
KWMTBOMO14138	3.95522	1.51323e-07	8.92336e-06	Synaptotagmin-7	C2
KWMTBOMO03144	3.89284	5.82868e-08	3.89232e-06	Sugar transporter	Sugar_tr
KWMTBOMO12071	3.88523	3.32032e-18	1.34684e-15	Transcription activator MBF2	-
KWMTBOMO06442	3.86438	5.74047e-06	0.000200682	keto acyl-CoA synthase Elov12	ELO
KWMTBOMO04728	3.85121	4.45531e-09	4.00261e-07	EF-Hand domain	-
KWMTBOMO16163	3.77068	0.00128075	0.0162504	Homeobox domain	Homeobox
novel.502	3.74422	0.001707	0.0201499		-
KWMTBOMO01330	3.74299	2.58118e-06	0.000102527	Cytochrome P450 4g5	p450
KWMTBOMO01369	3.73112	4.89815e-05	0.00119212	Chitin binding Peritrophin-A	CBM_14
KWMTBOMO11525	3.72806	3.42138e-06	0.00013011		-
KWMTBOMO03706	3.72156	0.001632	0.0194532	cadherin-89D	-
KWMTBOMO12085	3.71879	3.15238e-34	5.27472e-31	Glutamine sythetase 2 cytoplasmic	-
KWMTBOMO15834	3.67143	3.96748e-10	4.35318e-08	osiris 18 precursor	-
KWMTBOMO04366	3.65952	0.0037625	0.0366556	Zinc finger , CCHC-type	rve
novel.57	3.64585	0.005351	0.047093		-
KWMTBOMO03527	3.625	4.17574e-08	2.97322e-06	Reverse transcritptase family protein, partial	-
novel.249	3.62193	0.00480032	0.0435346		-
KWMTBOMO11551	3.60307	4.30353e-16	1.40505e-13	Holorticin-3	-
KWMTBOMO13741	3.59185	4.94056e-10	5.20743e-08	Moricin-2	-
KWMTBOMO03880	3.58768	0.00332793	0.0335313	Neuronal PAS domain-containg protein 4-like, partial	-
KWMTBOMO13136	3.58452	2.72848e-13	5.98745e-11	Endocuticle structural glycoprotein SgAbd-2; Insect cuticle protein	Chitin_bind_4
KWMTBOMO11550	3.56203	9.95366e-06	0.000311308	Glycin-rich cell wall structural protein-like	-
KWMTBOMO15041	3.55098	0.000487641	0.00752891	Asparaginase; asparagine aidohydrolase	-
KWMTBOMO06685	3.54818	0.00019058	0.00358805	Cuticular protein hypothetical 19 precursor	-
KWMTBOMO08129	3.46716	0.000144584	0.00286301	Cystine-knot cytokine	-
KWMTBOMO09941	3.45064	7.01624e-19	3.02966e-16	Major facilitator superfamily	MFS_1
KWMTBOMO05881	3.44575	2.25399e-05	0.000623387	Nitric oxide synthase-like protein	-
KWMTBOMO05879	3.44469	3.2307e-06	0.00012361	Nitric oxide synthase-like protein	NAD_binding_1
KWMTBOMO01814	3.44113	5.67776e-11	8.17232e-09	Uricase; Urate oxidase	-
KWMTBOMO03858	3.43758	0.00115901	0.0150334	Haemolymph juvenile hormone binding protein (JHBP)	-
KWMTBOMO05189	3.41199	0.00141262	0.0174601	Ras-related and estrogen-regulated growth inhibitor-like protein; RERG/Ras-like protein	Ras
KWMTBOMO11133	3.39751	0.00211219	0.0235418		-
KWMTBOMO04235	3.30978	0.000223681	0.00412991	Putative inorganic phosphate cotransporter; Major Facilitator Superfamily	MFS_1
KWMTBOMO08499	3.29604	0.00187273	0.0215364	Hemicentin-1	-
KWMTBOMO13864	3.27806	0.00122612	0.0157641		-
KWMTBOMO15835	3.27342	4.34937e-14	1.02141e-11	Cytochrome P450 4C1	p450
KWMTBOMO12899	3.26819	3.44588e-06	0.000130301	Heat shock protein 68	HSP70
KWMTBOMO10391	3.23942	0.000425082	0.00678967	Sodium-indipendent sulfate anion transporter	-
novel.842	3.23937	0.00106647	0.0141065		-
KWMTBOMO00298	3.21337	2.38456e-09	2.23215e-07		-
KWMTBOMO14221	3.19115	3.17443e-08	2.33478e-06	Putative fatty acyl-CoA reductase	Sterile
KWMTBOMO02213	3.18661	3.02308e-05	0.000802915	Villin-like protein quail	-
novel.165	3.18134	0.000555368	0.00838123		-
KWMTBOMO03151	3.17704	0.000966472	0.0130547	Organic cation/carnitine transporter 7; Major Facilitator Superfamily	MFS_1
KWMTBOMO14222	3.14256	7.05619e-13	1.38903e-10	Putative fatty acyl-CoA reductase	NAD_binding_4
KWMTBOMO11792	3.11774	0.000390853	0.00638043	Probable polyol transporter 4 ; sugar transporter	Sugar_tr
KWMTBOMO11164	3.10783	4.3631e-08	3.09018e-06	Leucine rich repeat	-
KWMTBOMO03743	3.1049	0.000942482	0.0127822		-
KWMTBOMO07236	3.1014	0.00285302	0.0295822	Glucose dehydrogenase	-
KWMTBOMO02449	3.06462	1.23555e-06	5.38733e-05	Calcium and intergrin-binding family member 3	-
KWMTBOMO07990	3.0504	1.46088e-06	6.16888e-05	Chitin binding Peritrophin-A domain	CBM_14
KWMTBOMO12068	3.03838	1.25191e-06	5.43323e-05	Probable RNA-directed DNA Polymerase form transposon BS; Reverse transcriptase	RVT_1
KWMTBOMO11547	3.03354	1.32196e-05	0.000395877	H/ACA ribonucleoprotein complex subunit 1	-
KWMTBOMO10006	3.03269	1.86621e-19	8.92183e-17	Lipase 1	Abhydrolase_1
KWMTBOMO05217	3.02368	0.0007356	0.0104903	Proton-associated sugar transporter A	MFS_1
KWMTBOMO09101	3.01191	3.4852e-05	0.000907644		-
KWMTBOMO00215	2.96288	3.02689e-06	0.000117203	Forkhead box protein L2	Fork_head
KWMTBOMO02132	2.95211	1.5066e-10	1.85958e-08	Zinc finger, C2H2-like; nucleic acid binding	-
KWMTBOMO08336	2.94111	9.28063e-06	0.000295084	Retrovirus-related Pol polyprotein from transposon	RVT_2
KWMTBOMO00019	2.9351	7.16714e-06	0.000241053	Acyl-coenzyme A; 6-aminopenicillanic acid acyl-transferase	-
KWMTBOMO06059	2.91897	0.00419903	0.039599		-
KWMTBOMO13166	2.91527	6.43883e-06	0.000223291	Protein lethal(3) malignant blood neoplasm	Chitin_bind_4
KWMTBOMO13529	2.90984	6.21272e-05	0.00142893	Haemolymph juvenile hormone binding protein (JHBP)	-
KWMTBOMO13107	2.90141	0.000283783	0.00493982	Neuromedin-K receptor	7tm_1
KWMTBOMO08933	2.89637	0.00168423	0.0199338	LPS-induced tumor necrosis factor alpha factor	-
KWMTBOMO08355	2.88037	1.34108e-06	5.74688e-05	Tryptohan 2,3-dioxygenase	-
KWMTBOMO10105	2.87356	6.42721e-11	9.05627e-09	Gloverin	-
KWMTBOMO01536	2.86845	1.96122e-12	3.54769e-10	Trypsin Inhibitor like cysteine rich domain	TIL
KWMTBOMO13144	2.86821	1.43246e-06	6.07666e-05	Larval cuticle protein LCP-30; Insect cuticle protein	Chitin_bind_4
KWMTBOMO04233	2.86124	0.00190637	0.0217327	Sodium-dependent phosphate transport protein 1	MFS_1
KWMTBOMO02212	2.8572	0.0010277	0.0136748	Adillin	-
KWMTBOMO12072	2.85419	5.2273e-13	1.11068e-10	Transcription activator MBF2	-
KWMTBOMO15030	2.85384	0.00357403	0.0352297		-
KWMTBOMO10834	2.8538	1.13596e-06	5.05183e-05	Open rectifier potassium channel protein 1	Ion_trans_2
KWMTBOMO06467	2.85363	7.56076e-06	0.000253021	protein binding	-
KWMTBOMO10763	2.85284	1.37638e-10	1.73814e-08		-
KWMTBOMO03224	2.85073	0.00139342	0.0172866	Synaptic vesicle glycoprotein 2B	Sugar_tr
novel.227	2.82969	2.19595e-09	2.07007e-07		-
KWMTBOMO09859	2.81358	1.46624e-05	0.000433269	Fatty acid synthase	Acyl_transf_1
KWMTBOMO13164	2.81079	0.00211546	0.0235586	Larval cuticle protein 8; Insect cuticle protein	Chitin_bind_4
KWMTBOMO13824	2.78112	1.66304e-11	2.65017e-09	Haemolymph juvenile hormone binding protein (JHBP)	-
KWMTBOMO13779	2.77949	0.00094111	0.0127766	proto-oncogene tyrosine-protein kinase ROS isoform X2	-
novel.1054	2.7741	0.000950722	0.0128809		-
KWMTBOMO16428	2.75602	1.50308e-06	6.30729e-05	Gloverin	-
KWMTBOMO07803	2.75519	3.21058e-05	0.000841033	Otopetrin	-
novel.793	2.7534	0.00129898	0.016373		-
KWMTBOMO09262	2.73029	2.3309e-06	9.37999e-05		-
KWMTBOMO03592	2.72847	0.00402707	0.0383948	Integrase core domain	rve
KWMTBOMO09188	2.72561	0.00367768	0.0360781		-
KWMTBOMO09356	2.71916	3.04185e-07	1.62224e-05	Nanos RNA binding domain	-
KWMTBOMO08251	2.71612	1.98299e-05	0.000560005	Copia protein	RVT_2
KWMTBOMO03643	2.70536	0.00107427	0.0141676	Immunoglobulin-like domain	-
KWMTBOMO01738	2.69594	1.11352e-05	0.000342657		-
KWMTBOMO02816	2.68411	3.74295e-08	2.69372e-06	Glutaminase kidney isoform, mitochondrial	-
KWMTBOMO03737	2.67925	0.00140497	0.0173977	Protein binding	-
KWMTBOMO03733	2.67208	0.000189116	0.00357054		-
KWMTBOMO09860	2.65593	1.78713e-08	1.367e-06	Fatty acid synthase	ADH_zinc_N
KWMTBOMO04061	2.63406	1.52713e-08	1.20248e-06	Glutathione S-transferase 1	GST_C
novel.726	2.62925	1.02601e-06	4.63994e-05	Cecropin-B	-
KWMTBOMO14917	2.62666	0.00156303	0.0188663	Juvenile hormone esterase	COesterase
KWMTBOMO07551	2.6185	0.00348726	0.0346294	DNA-binding protein D-ETS-6	Ets
KWMTBOMO07849	2.61815	8.69242e-07	4.05424e-05	Retrovirus-related Pol polyprotein from transposon TNT 1-94	RVT_2
KWMTBOMO06862	2.60535	5.82194e-10	6.04128e-08	Seven in absentia protein family	-
KWMTBOMO05376	2.58929	1.39306e-13	3.10792e-11	Flexible cuticle protein 12	Chitin_bind_4
KWMTBOMO11153	2.58458	0.000259316	0.0046266	Ammonium transporter Rh type B-B	Ammonium_transp
KWMTBOMO13812	2.56149	3.65019e-05	0.000934254	Haemolymph juvenile hormone binding	-
KWMTBOMO04913	2.55168	0.000259568	0.0046266	Carbonic anhydrase 7	-
KWMTBOMO15917	2.54441	0.000306511	0.00525346	Trypsin CFT-1	Trypsin
novel.420	2.54216	0.00255789	0.0271745	Synaptic vesicle glycoprotein 2B	Sugar_tr
KWMTBOMO02539	2.53652	3.61911e-05	0.000929855		-
KWMTBOMO07566	2.5261	1.03212e-05	0.000319813	Transmembrane protease serine 2	Trypsin
KWMTBOMO01503	2.52177	0.000347838	0.00579124	Glutathione S-transferase 2	GST_N
KWMTBOMO13356	2.51886	0.000279293	0.0048807	Elongation of very long chain fatty acids protein	ELO
KWMTBOMO06676	2.50872	2.33344e-06	9.37999e-05	neuropeptide-like precursor 4	-
KWMTBOMO02818	2.4989	1.35022e-06	5.75608e-05	Cytochrome P450 4C1	p450
KWMTBOMO07673	2.49746	2.72613e-06	0.000106702	Papain-like cysteine peptidase superfamily	-
novel.955	2.49581	0.00398087	0.0380628		-
KWMTBOMO05796	2.49139	0.00332908	0.0335313	Cytochrome P450 18a1	p450
novel.1003	2.48974	6.68749e-11	9.32488e-09		-
KWMTBOMO13123	2.47872	4.36759e-05	0.00108469	Protein lin-28 homolog	CSD
KWMTBOMO02092	2.47404	5.84669e-11	8.32593e-09	Tryrosin aminotransferase	Aminotran_1_2
KWMTBOMO16332	2.47396	0.00385278	0.0372138	Transcription activator MBF2	-
KWMTBOMO14228	2.46314	3.41421e-06	0.00013011	Ankryrin repeats	-
KWMTBOMO15838	2.45999	0.00235005	0.0254382	Cytochrome P450 4C1	p450
novel.802	2.45947	3.48369e-07	1.82159e-05	Destabilase	-
KWMTBOMO08415	2.45756	3.26304e-10	3.60984e-08	Head-specific guanylate cyclase	Guanylate_cyc
KWMTBOMO02505	2.45496	0.00419378	0.0395895	MSF_1 like family	-
KWMTBOMO12395	2.44832	0.00304547	0.0311672	CRAL/TRIO domain	-
KWMTBOMO08598	2.44548	5.58295e-07	2.7679e-05	Ecdysone-induced protein 74EF isoform X2	-
KWMTBOMO02547	2.44247	3.11834e-07	1.65643e-05	Gustatory receptor 61	-
KWMTBOMO09399	2.44134	1.68369e-05	0.000489953	Calcium dependent protein kinase 2	Pkinase
KWMTBOMO15016	2.43788	6.60797e-06	0.000227964	Serine protease inhibitor-like superfamily	-
KWMTBOMO06792	2.43378	0.00110874	0.0145363	Neuropepetide F receptor	7tm_1
KWMTBOMO08412	2.4334	1.15782e-06	5.13131e-05	Head-specific guanylate cyclase	-
KWMTBOMO13351	2.42211	0.00421668	0.0396937	Elongation of very long chain fatty acids protein	ELO
KWMTBOMO16421	2.40718	1.17857e-07	7.2702e-06	Ecdysteroid UDP-glucosyltransferase	UDPGT
novel.586	2.39255	1.41802e-05	0.000421815		-
KWMTBOMO13103	2.39053	4.96771e-05	0.00120467	Neuropepetide Y receptor type 2	7tm_1
KWMTBOMO06444	2.38681	0.000813717	0.0113818	GTP-binding protein RAD	Ras
KWMTBOMO13138	2.37948	0.00370165	0.0361945	Endocuticle structural glycoprotein SgAbd-8; Insect cuticle protein	Chitin_bind_4
KWMTBOMO14197	2.37176	0.000578736	0.00865819	Fatty acyl-CoA reductase 1	NAD_binding_4
KWMTBOMO09734	2.35644	0.00190765	0.0217327	Adenosine deaminase AGSA	-
KWMTBOMO16048	2.35483	0.000666347	0.00968354	Faciliated trehalose transporter Tret 1	Sugar_tr
novel.113	2.34232	0.00556638	0.0485853	Muscullin	HLH
KWMTBOMO07482	2.33964	0.0053138	0.046858	Pancreatic triacylglycerol lipase	Lipase
KWMTBOMO02741	2.33786	4.37551e-07	2.24408e-05	Sphingomyelin phosphodiesterase	Metallophos
KWMTBOMO06289	2.3369	2.94827e-07	1.58496e-05	Probable glactose-1 phosphate uridylytransferase	-
KWMTBOMO03594	2.32329	9.11286e-05	0.00193934	Alcohol dehydrogenase transcription	-
KWMTBOMO09851	2.3134	2.36015e-10	2.74722e-08	Fatty acid synthase	Acyl_transf_1
KWMTBOMO00650	2.31073	1.06293e-19	5.26976e-17	Phe-4-monoxygenase	ACT
KWMTBOMO14195	2.31054	0.000697447	0.0100604		-
KWMTBOMO08684	2.29164	0.000893308	0.0122644	Alpha-1D adrenergic receptor	7tm_1
KWMTBOMO15943	2.27436	1.37139e-08	1.0927e-06	Basic region leucine zipper	bZIP_2
KWMTBOMO16069	2.26577	2.58864e-05	0.00070287	Zinc finger, CCHC-type; nucleic acid binding	RVT_2
KWMTBOMO03766	2.25477	0.000304916	0.00524102	Ion transport protein	Ion_trans
KWMTBOMO09721	2.24862	0.00304063	0.0311414	Fatty acid-binding protein	-
KWMTBOMO02740	2.24427	9.07629e-07	4.17509e-05	Sphingomyelin phosphodiesterase	-
KWMTBOMO16379	2.24389	1.52705e-05	0.00044827	Gloverin	-
KWMTBOMO10389	2.23779	0.000890958	0.0122573	Sodium-dependent sulfate anion transporter	Sulfate_transp
KWMTBOMO03609	2.23334	2.13854e-05	0.000597631	Trypsin-4	Trypsin
KWMTBOMO02753	2.22887	8.08958e-07	3.82781e-05	Neuronal acetylcholine receptor subunit alpha-7	Neur_chan_LBD
KWMTBOMO08314	2.22488	0.00109919	0.0144301	Carbonic anhydrase-related protein 10	-
novel.40	2.2241	1.46595e-05	0.000433269		-
KWMTBOMO07971	2.22191	2.62718e-06	0.000103756	proton-couple amino acid transporter-like protein pathetic	Aa_trans
novel.448	2.22164	0.000246193	0.0044655		-
KWMTBOMO09867	2.20901	0.00132335	0.0166489	Long chain fatty acid CoA ligase; AMP-binding enzyme	AMP-binding
KWMTBOMO11615	2.20813	5.59806e-06	0.000197199		-
KWMTBOMO13196	2.20568	5.52987e-06	0.000195311		-
KWMTBOMO16256	2.2043	0.000413313	0.00665777	skin secretory protein xP2 isoform X2	-
KWMTBOMO01230	2.2034	5.54124e-05	0.00131051	mucin-5AC-like	-
KWMTBOMO14011	2.19773	8.93423e-05	0.00191212	Scavenger receptor class B member 1	-
KWMTBOMO13088	2.19707	6.80667e-13	1.36665e-10	endonuclease-reverse transcriptase	RVT_1
KWMTBOMO11211	2.19656	0.000626842	0.00925128	Acyltransferase family	-
KWMTBOMO05616	2.19619	1.62211e-06	6.76435e-05	Lebocin-3	-
KWMTBOMO16518	2.18274	0.000673888	0.00975207	Endocuticle structural glycoprotein SgAbd-8; Insect cuticle protein	Chitin_bind_4
KWMTBOMO07014	2.17725	0.00266548	0.0280695		-
KWMTBOMO09333	2.16463	6.3437e-08	4.1672e-06	Cuticular protein glycine-rich 16 precursor	-
KWMTBOMO10697	2.16406	1.88022e-05	0.000537791	Cuticular protein glycine-rich 6 precursor	-
KWMTBOMO12066	2.16349	0.00139917	0.017342		-
KWMTBOMO12686	2.15481	0.000516029	0.00787635	Beta-ureigopropionase	CN_hydrolase
KWMTBOMO04345	2.14862	2.03066e-07	1.14212e-05	4-hydroxyphenylpyruvate	Glyoxalase
KWMTBOMO09332	2.14134	1.77265e-06	7.27875e-05	glycin-rich cell wall structural protein 1.8	-
KWMTBOMO05692	2.12854	1.27934e-07	7.71406e-06		-
KWMTBOMO04684	2.12759	1.09784e-06	4.91496e-05	UNC93-like protein	-
KWMTBOMO14199	2.12728	7.75241e-09	6.56796e-07	Putative fatty acyl-CoA reductase	NAD_binding_4
KWMTBOMO14109	2.12504	0.000172523	0.00330385	Glucose-1-phosphatase	-
KWMTBOMO09136	2.12074	0.00226552	0.0246957	C-type lectin 16 precursor	-
KWMTBOMO06942	2.11779	1.31263e-10	1.68675e-08	Transmembrane protease serine 2	Trypsin
KWMTBOMO10058	2.11669	0.00279016	0.0291562	Chorion peroxidase	An_peroxidase
KWMTBOMO08498	2.11401	3.53324e-05	0.00091305	hemicentin-1	I-set
KWMTBOMO00248	2.11268	1.09101e-13	2.4753e-11	cold-related protein precursor	-
KWMTBOMO13162	2.11225	0.000271289	0.00475947	Insect cuticle protein	Chitin_bind_4
KWMTBOMO12980	2.11158	1.12407e-05	0.00034511	cuticule protein 19	Chitin_bind_4
KWMTBOMO08762	2.11096	6.07323e-09	5.31063e-07	Leucine-rich repeat-cotaining protein 40	-
KWMTBOMO13100	2.11003	4.34661e-05	0.00108349	collagen triple helix repeat	Collagen
KWMTBOMO10396	2.09799	1.94385e-05	0.00055409	G protein-activated inward rectifier potassium channel 4	-
KWMTBOMO16270	2.0869	3.23546e-13	6.98545e-11	Apolipophorins	Vitellogenin_N
novel.935	2.07582	0.000545938	0.00826689	cecropin-A	-
KWMTBOMO15418	2.06413	8.46064e-05	0.00182374		-
KWMTBOMO13292	2.05975	9.47568e-09	7.78169e-07	gastric triacylglycerol lipase	-
KWMTBOMO16233	2.05293	0.0043649	0.0406035		-
KWMTBOMO03658	2.05135	0.0013273	0.0166512		-
KWMTBOMO11765	2.05095	0.00222095	0.0243685	translin-associated factor X-interacting protein 1	-
KWMTBOMO00342	2.04399	3.37555e-05	0.000880801	Venom carboxylesterase-6	COesterase
KWMTBOMO12115	2.04308	7.73918e-06	0.000257064	protein-kinase domain of FAM69	-
KWMTBOMO10314	2.0403	5.63901e-06	0.00019812	major royal jelly protein	-
KWMTBOMO14812	2.03472	0.000226304	0.00417259	DNA/RNA non-specific endonuclease	-
KWMTBOMO04836	2.02676	2.23501e-05	0.000619416		-
KWMTBOMO03939	2.0238	1.70335e-07	9.87059e-06	Larval cuticle protein A3A; Insect cuticle protein	Chitin_bind_4
KWMTBOMO09628	2.02369	0.00537722	0.0472616	DNA transpoase THAP9	THAP
KWMTBOMO09697	2.02254	0.000152208	0.00298748	Alpha-tocopherol transfer protein-like	-
KWMTBOMO08857	2.02033	1.16989e-05	0.000356724	Nose resistant to fluxetine protein 6	-
KWMTBOMO14015	2.01863	5.74191e-06	0.000200682	protein binding	-
KWMTBOMO00011	2.01396	1.08236e-07	6.70761e-06	SET domain	SET
KWMTBOMO01924	2.0049	1.72975e-10	2.08599e-08	Chitin binding Peritrophin-A domain	CBM_14
KWMTBOMO05883	2.00385	5.50678e-07	2.74029e-05	fungus-induced protein 1	-
KWMTBOMO13193	1.99977	0.000128544	0.00261504	immunoglobulin-like domain	-
KWMTBOMO13353	1.9975	5.32182e-06	0.00018896	Elongation of very long chain fatty acids protein 4	ELO
KWMTBOMO09714	1.99311	1.43519e-05	0.000425973	ATP-diphosphatase	Metallophos
KWMTBOMO12722	1.988	4.53176e-07	2.29781e-05	Cytochrome P450 6B1	p450
KWMTBOMO09678	1.98697	0.000902055	0.0123592		-
KWMTBOMO04903	1.98639	1.46078e-07	8.65979e-06	WAP-type	-
KWMTBOMO16269	1.98622	8.58323e-12	1.43619e-09	Apolipophorins	VWD
KWMTBOMO02267	1.98546	6.5965e-05	0.00150171	Longitudinals lacking protein-like	BTB
KWMTBOMO02232	1.98544	0.00389861	0.0374838	venom carboxylesterase	Peptidase_S10
KWMTBOMO16169	1.9848	8.84554e-06	0.000284631	Growth arrest and DNA damage-inducible protein GADD45 alpha	-
KWMTBOMO09397	1.98286	8.36681e-05	0.00180934	Calcium dependent protein kinase 2	RVT_1
KWMTBOMO09779	1.98272	3.49752e-05	0.000908156	unconventional myosin-XVIIIa isoform	-
KWMTBOMO06150	1.98179	2.60991e-14	6.59175e-12	Gelsolin	-
novel.110	1.98054	4.14339e-05	0.00104067		-
KWMTBOMO05377	1.97993	1.9618e-07	1.11819e-05	Flexible cuticle protein 12	Chitin_bind_4
novel.204	1.97918	0.000313925	0.00534631	Lipopolysaccharide-induced tumor necrosis factor-alpha factor homolog	-
KWMTBOMO16741	1.97487	5.37957e-05	0.00127906		-
KWMTBOMO03709	1.97254	3.43745e-06	0.000130301	Attacin	-
KWMTBOMO16516	1.96321	5.94284e-05	0.00138109	zinc ion binding	-
KWMTBOMO05221	1.96178	1.61778e-05	0.000473378		-
KWMTBOMO14408	1.96014	6.74758e-06	0.000230416		-
KWMTBOMO12869	1.953	0.000660687	0.00964444	eukaryotic translation initiation factor 4E	-
KWMTBOMO09216	1.95177	1.7732e-07	1.01872e-05	Haemolymph juvenile hormone binding protein (JHBP)	-
KWMTBOMO15707	1.95105	1.65344e-06	6.85229e-05	cytochrome P450 4d14	p450
KWMTBOMO01569	1.95033	0.0049942	0.0448098	Toll-like receptor Tollo	-
KWMTBOMO14616	1.94598	8.97063e-06	0.000286589	metal transporter CNNM2	-
KWMTBOMO08008	1.9437	0.00352619	0.0348351	leucine-rich repeat-containing protein 56; protein binding	-
KWMTBOMO06451	1.93458	8.56705e-10	8.5581e-08	beta-1,3-glucan-binding protein	-
KWMTBOMO05546	1.93181	0.000379974	0.0062409	laccase-2	-
KWMTBOMO06450	1.92714	9.44689e-08	5.90916e-06	beta-1,3-glucan-binding protein	-
KWMTBOMO10061	1.92491	1.61966e-05	0.000473378	chitin binding domain	-
KWMTBOMO11864	1.92272	6.61176e-06	0.000227964	dual specificity phosphatase, catalytic domain	DSPc
KWMTBOMO04385	1.91976	0.000280494	0.00489529	larval cuticle protein LCP17; Insect cuticle protein	Chitin_bind_4
KWMTBOMO08672	1.91438	0.00013644	0.0027589	multifunction protein ADE2	-
KWMTBOMO00333	1.91347	6.10965e-09	5.31063e-07	membrane metallo-endopeptidase-like 1	-
KWMTBOMO06667	1.91106	3.64572e-05	0.000934254	Cuticule protein 6.4	-
KWMTBOMO14505	1.90465	6.08904e-08	4.03504e-06	hemicentin-2	I-set
KWMTBOMO15288	1.90447	0.000552159	0.00835163	Alcohol dehydrogenase; aldo-keto reductase family	Aldo_ket_red
KWMTBOMO06136	1.90303	4.92467e-05	0.0011964	serine protease snake	Trypsin
KWMTBOMO13051	1.89883	0.000395718	0.00644413	pancreatic lipase-related peotein 2	Lipase
KWMTBOMO11826	1.89564	0.000407025	0.00659618	carcinine transporter; sugar transporter	Sugar_tr
KWMTBOMO05757	1.88931	0.00012832	0.00261504	tyrosine decarboxylase	-
KWMTBOMO00208	1.88571	0.000402767	0.00653507	peptidoglycan recognition protein	-
KWMTBOMO03741	1.88431	7.69878e-09	6.56407e-07		-
KWMTBOMO00152	1.87723	8.53736e-07	4.00799e-05	Ras-like protein family member 11B	Ras
KWMTBOMO08497	1.8662	0.000809451	0.0113459	hemicentin-2	I-set
KWMTBOMO16472	1.86273	0.00237387	0.025647		-
KWMTBOMO05758	1.8604	1.27927e-05	0.000383953	integrin beta-8 isoform X2	-
novel.189	1.85795	1.96305e-07	1.11819e-05		-
KWMTBOMO10873	1.85745	0.000448201	0.00704181	gamma inteferon inducible lysosomal thio reductase (GILT)	-
KWMTBOMO01884	1.84859	0.00283464	0.029456	Lection C-type domain	Lectin_C
KWMTBOMO07206	1.84187	2.21627e-10	2.60237e-08	Chitin binding Peritrophin-A domain	CBM_14
KWMTBOMO13778	1.83494	0.000486437	0.00752768	proto-oncogene tyrosine-protein kinase ROS	Pkinase_Tyr
KWMTBOMO04432	1.83488	0.0033661	0.0338278	Nanos homolog 2	-
KWMTBOMO11506	1.83068	0.00339233	0.0339894	Diuretic hormone receptor	7tm_2
KWMTBOMO13337	1.82828	1.61448e-07	9.43731e-06	Insect cuticle protein	-
KWMTBOMO00340	1.82477	0.000667706	0.00968354	catalase-related immune-responsive	Catalase
KWMTBOMO10454	1.82451	4.22889e-10	4.56515e-08	solute carrier family 25 member 38	Mito_carr
KWMTBOMO00694	1.82397	7.67279e-06	0.000255493	Transcription activator MBF2	-
KWMTBOMO13997	1.82311	3.87228e-07	2.00908e-05	catherpsin L	Peptidase_C1
KWMTBOMO14796	1.82309	0.000262809	0.00466573	Endocuticle structural glycoprotein SgAbd-8; Insect cuticle protein	Chitin_bind_4
KWMTBOMO08054	1.82236	0.00177644	0.0206958	protein kinase C-binding protein NELL1	VWC
KWMTBOMO05183	1.82205	4.64206e-06	0.000169778	Myrosinase	Glyco_hydro_1
KWMTBOMO06452	1.82149	7.24129e-08	4.63789e-06	beta-1,3-glucan-binding protein	-
KWMTBOMO02460	1.81987	9.34288e-05	0.00197886		-
KWMTBOMO09840	1.81712	3.50135e-05	0.000908156	T-box transcription factor TBX1	T-box
KWMTBOMO02924	1.81132	0.00125141	0.0159689	FAR-17a/AIG1-like protein	-
KWMTBOMO08683	1.81079	2.89726e-05	0.000775655	EB module	-
KWMTBOMO10239	1.80938	7.14589e-06	0.000240944		-
KWMTBOMO08873	1.80793	0.00018297	0.00347903	putative 1-acyl-sn-glycerol-3-phosphate acyltranferase acl-2	Acyltransferase
KWMTBOMO12284	1.80685	2.89442e-05	0.000775655	uridine 5'-monophosphate synthase	Pribosyltran
KWMTBOMO04495	1.80527	0.00171287	0.0201963	Leucine-rich repeat-domain family	-
KWMTBOMO15205	1.80389	0.00100666	0.0134616	C-1-tetrahydrofolate synthase	-
KWMTBOMO09565	1.80342	0.00163156	0.0194532	CRAL-TRIO lipid binding domain	-
KWMTBOMO13870	1.79079	0.002338	0.0253824		-
KWMTBOMO08673	1.78976	0.00270573	0.0284516	amidophosphoribosyltransferase	Pribosyltran
KWMTBOMO14671	1.78663	2.61688e-08	1.96796e-06	serine protease snake	Trypsin
KWMTBOMO05908	1.78522	8.50249e-05	0.00182688	ABC transporter	ABC_tran
KWMTBOMO07444	1.78472	7.99829e-05	0.0017409	major facilitator superfamily	MFS_1
KWMTBOMO06674	1.78414	0.00120939	0.0155962	cuticular protein hypothetical 25 precursor	-
KWMTBOMO05205	1.78152	0.00141647	0.0174755	bifunctional purine biosythesis protein PURH	-
KWMTBOMO03955	1.77914	2.08271e-05	0.000584468	aminomethyltransferase, mitochondrial	GCV_T
KWMTBOMO03077	1.77312	5.83909e-07	2.88421e-05		-
KWMTBOMO14406	1.77191	5.29249e-06	0.000188418	pleckstrin homology domain containing family G member 1	RhoGEF
KWMTBOMO11490	1.77071	0.000632069	0.00931814	a disintegrin and letalloproteinase with throbospondin motifs 18	-
KWMTBOMO03132	1.76929	1.46206e-07	8.65979e-06	heat shock protein 25.4 precursor	-
KWMTBOMO09712	1.76377	8.48379e-05	0.00182579	ATP-diphosphatase	-
KWMTBOMO09519	1.76254	5.68949e-05	0.00134084	Fatty acid synthase	ketoacyl-synt
KWMTBOMO08532	1.7617	2.09408e-07	1.16798e-05	Rho GTPase-activating protein 6	RhoGAP
KWMTBOMO06677	1.75691	0.00350998	0.0347519	pupal cuticle protein C1B	-
KWMTBOMO15987	1.75628	0.000364178	0.00600356	Pryroline-5-carboxylate reductase	F420_oxidored
KWMTBOMO14841	1.7511	0.00111005	0.0145392	adenosine deaminase	-
KWMTBOMO05559	1.74775	7.19945e-08	4.63326e-06	Adenosine receptor A2b	7tm_1
KWMTBOMO04771	1.74394	2.34747e-07	1.29848e-05	Chitotriosidase-1	CBM_14
KWMTBOMO13921	1.73871	0.000331392	0.00557988		-
KWMTBOMO11757	1.72971	7.2505e-07	3.49805e-05	putative transcription factor SOX-14	HMG_box
novel.862	1.72036	0.00162532	0.0194428		-
KWMTBOMO14290	1.71954	2.29736e-06	9.29076e-05	Immunoglobulin-I set domain	I-set
KWMTBOMO08294	1.71713	0.000524525	0.00798781	Esterase FE4	COesterase
KWMTBOMO15580	1.71632	0.000453143	0.00710278	Lysyl oxidase homolog 3	SRCR
novel.60	1.70615	6.35073e-08	4.1672e-06	RNA-binding protein Musashi homolog Rbp6	-
KWMTBOMO08135	1.70558	0.000210814	0.00392484	Spondin-1	Kunitz_BPTI
novel.413	1.70433	0.000179179	0.00342152		-
KWMTBOMO00709	1.7042	1.88898e-09	1.79333e-07	Leucine-rich repeats and immunolobin-like domains protein 3	-
KWMTBOMO16179	1.70014	9.36535e-06	0.00029637	Glia-derived nexin	Serpin
novel.934	1.69589	0.000616401	0.00911877	cecropin-A	-
KWMTBOMO12982	1.69082	0.000256882	0.00459096	Cuticule protein 19	Chitin_bind_4
KWMTBOMO03710	1.68556	7.47869e-05	0.00164384	Attacin	-
KWMTBOMO09506	1.68433	1.80132e-05	0.000519521	Serine protease gd N-terminase	-
KWMTBOMO11149	1.68244	3.0221e-06	0.000117203	Fatty acid synthase	ketoacyl-synt
KWMTBOMO05207	1.68147	0.00133906	0.016752	Ankyrin repeats	-
KWMTBOMO09703	1.68114	0.00281917	0.0293677	CRAL-TRIO N-terminal domain superfamily	-
KWMTBOMO03900	1.67982	5.63251e-08	3.88837e-06	Uncharacterized serpin-like protein	Serpin
KWMTBOMO14298	1.67739	0.000790957	0.0111685		-
KWMTBOMO06428	1.66963	0.00564062	0.0491274	Alanine-glyoxylate aminotransferase 2, mitochondrial	Aminotran_3
KWMTBOMO00498	1.66909	1.1603e-08	9.35651e-07	myristoylated alanine-rich C-kinase substrate	-
KWMTBOMO13437	1.66836	3.874e-05	0.000982146	Cardiacceleratory peptide receptor	7tm_1
KWMTBOMO15232	1.66723	5.24739e-09	4.62116e-07	Transient receptor potential channel pyrexia	Ion_trans
KWMTBOMO02642	1.66634	0.000108419	0.00226411	Carbonic anhydrase 1	-
KWMTBOMO04397	1.66447	9.0008e-06	0.000286868	Alpha-amylase 4N	-
KWMTBOMO08739	1.663	0.00105054	0.0139232	Major intrinsic protein	-
KWMTBOMO14542	1.65455	2.67061e-06	0.000104946	serine protease 42	Trypsin
KWMTBOMO15225	1.65356	7.14454e-08	4.62014e-06	serine protease 7	Trypsin
KWMTBOMO13811	1.65235	0.00258002	0.0273662	Juvenile hormone-binding protein	-
KWMTBOMO05827	1.64961	1.98095e-05	0.000560005	RNA-binding protein Musashi homolog Rbp6	-
KWMTBOMO15287	1.64787	4.08488e-10	4.44554e-08	Elongation of very long chain fatty acids protein 2	ELO
KWMTBOMO06928	1.64524	6.97371e-05	0.00156104	Non-specific endonuclease	-
KWMTBOMO03899	1.64488	0.000266291	0.00470881	Serine protease inhibitor 27A	Serpin
KWMTBOMO06774	1.6426	3.62218e-06	0.000135816	Arf-GAP with dual PH domain-containing protein 1	PH
KWMTBOMO08533	1.64153	1.0206e-05	0.000317715	Rho GTPase-activating protein 6 isoform X2	-
KWMTBOMO01923	1.63737	1.08382e-06	4.86846e-05	Polysaccharide deacetylase; Chirin binding Peritrophin-A	CBM_14
KWMTBOMO00490	1.63686	0.00522974	0.0463304	Techylectin-5B	Fibrinogen_C
KWMTBOMO14472	1.63607	0.004787	0.0434432	Transmembrane channel-like protein 7	-
KWMTBOMO05206	1.63308	0.00193723	0.021976	Nuclear factor NF-kappa-B p110 subunit	RHD
novel.987	1.63284	6.701e-05	0.00152033		-
KWMTBOMO04996	1.63055	0.000326192	0.0055271		-
KWMTBOMO07378	1.62937	0.000466754	0.00725665	Serine protease inhibitor 2.4	Serpin
KWMTBOMO10619	1.62934	0.00262312	0.0277136	Monocarboxylate transporter 9	MFS_1
KWMTBOMO01582	1.62619	0.00447018	0.0412693	EF-Hand 1; calcium-binding site; calcium ion binding	-
KWMTBOMO07695	1.62347	0.000769176	0.010907	Cearboxypeptidase Q	-
KWMTBOMO13297	1.62323	1.57538e-08	1.23212e-06		-
KWMTBOMO15233	1.6223	0.000238412	0.00435538	Ankyrin repeats	-
KWMTBOMO10995	1.62137	5.13681e-06	0.000184842	myosin heaving chain	-
KWMTBOMO07787	1.62103	0.0045731	0.0419966	Intraflagellar transport protein 88 homolog	-
KWMTBOMO12431	1.61842	8.51246e-06	0.000277245		-
KWMTBOMO14121	1.61806	1.56021e-06	6.52656e-05		-
KWMTBOMO09518	1.61798	6.53992e-05	0.00149391	Fatty acid synthase	Acyl_transf_1
KWMTBOMO02920	1.61692	2.58654e-08	1.95612e-06	Voltage-depedent calcium channel subunit alpha-2/delta-4	Cache_1
KWMTBOMO01950	1.61588	2.71978e-11	4.23336e-09	Protein timeless	-
KWMTBOMO12689	1.6139	9.25313e-05	0.00196607	Steroid receptor seven-up ; Nuclear reveptor subfamily 2 group F member 3	zf-C4
KWMTBOMO10584	1.61348	3.29166e-07	1.72793e-05	Pancreatic lipase-related protein 2	Lipase
KWMTBOMO08747	1.61192	2.61981e-05	0.000709895	Chitin binding Peritrophin-A domain	CBM_14
KWMTBOMO05383	1.61059	2.64155e-05	0.000712898	zinc finger protein 1	Homeobox
KWMTBOMO02018	1.60792	0.00102982	0.0136893	Neural-cadherin	Cadherin
KWMTBOMO01135	1.60637	3.74834e-14	8.95988e-12	eukaryotic translation initiation factor 4E-binding protein	-
KWMTBOMO02604	1.60512	0.00263186	0.0277731	Adenylate cyclase type 2	Guanylate_cyc
KWMTBOMO01670	1.60502	0.000502723	0.00771725	Nuclear factor of activated T-cells 5 ispform X4	-
KWMTBOMO11151	1.60204	4.74697e-05	0.00116807	Fatty acid synthase	-
KWMTBOMO03381	1.59996	0.00539479	0.047385	Homeobox protein abdominal B	-
KWMTBOMO02830	1.59952	0.000138648	0.00279143	major facilitator superfamily; MFS_1 like family	MFS_1
KWMTBOMO10182	1.59458	0.00186351	0.0214673	Homeobox protein unc-4	Homeobox
KWMTBOMO00823	1.59102	0.00154957	0.0187545	FAR-17a/AIG1-like protein	-
KWMTBOMO00332	1.58874	1.20297e-06	5.29703e-05	Neprilysin-11	-
KWMTBOMO15728	1.58789	0.00025641	0.00459096	N-acetyl-D-glutamine kinase	BcrAD_BadFG
KWMTBOMO01189	1.58283	1.47285e-06	6.19987e-05	Homogentisate 1,2-dioxygenase	-
KWMTBOMO01671	1.57417	4.03374e-05	0.00101687	Nuclear factor of activated T-cells 5	RHD
KWMTBOMO08545	1.57392	0.0013918	0.0172826	Faciliated trehalose transporter Tret 11	Sugar_tr
KWMTBOMO11661	1.56912	0.000278515	0.00487776	Ejaculatory bulb-specific protein 3	-
KWMTBOMO15487	1.56785	0.0034175	0.0341619	Protein Skeletor, isoforms D/E	-
KWMTBOMO11019	1.56706	0.000776262	0.0109958	Trysin	Trypsin
KWMTBOMO08958	1.56553	0.00259657	0.0274981	Zinc finger C2H2-type; nucleic acid binding	-
KWMTBOMO15117	1.56057	6.96638e-05	0.00156104	L-threoine ammonia-lyase	PALP
KWMTBOMO13823	1.55847	7.44734e-05	0.00163964	Circadian clock-controlled protein	-
KWMTBOMO07837	1.55791	4.82661e-06	0.000175092	Insect cytokine precursor uENF2	-
KWMTBOMO09224	1.5531	0.000362069	0.00598925	MFS-type transporter SLC8B1	MFS_1
KWMTBOMO16561	1.55078	8.95654e-05	0.00191216	Lipopolysaccharide-induced tumor necrosis factor-alpha factor homolog	-
KWMTBOMO01642	1.54756	0.00160907	0.0192829	Sodium/potassium-transporting ATPase subunit beta-1	-
KWMTBOMO02891	1.54581	5.23972e-08	3.65307e-06	Insulin-like peptide receptor	-
KWMTBOMO14193	1.54377	1.15684e-05	0.00035355	Fatty acyl-CoA reductase wat	-
KWMTBOMO05303	1.53738	3.19518e-05	0.00083864	Spaetzle	-
KWMTBOMO02484	1.53528	8.56332e-07	4.00799e-05	Syndecan	-
KWMTBOMO03578	1.53332	6.84356e-05	0.00154198	Chaoptin	-
KWMTBOMO04987	1.53188	1.148e-05	0.000351651		-
KWMTBOMO01611	1.53152	7.24992e-05	0.00160409	Cul4-RING E3 ubiquitin ligase complex	-
KWMTBOMO14032	1.5309	0.000606168	0.00900574	Trysin	Trypsin
KWMTBOMO00538	1.52957	0.000408446	0.00660321	Proton-couple amino acid transporter-like protein pathetic	Aa_trans
KWMTBOMO09516	1.52724	1.04626e-07	6.51409e-06	Plama kallikerin	Trypsin
KWMTBOMO05498	1.5241	4.64529e-16	1.48052e-13	Lectin C-type domain	Lectin_C
KWMTBOMO14787	1.52393	0.000969804	0.0130733	SCO-spondin	Ldl_recept_a
KWMTBOMO04299	1.52205	0.0043278	0.0403707	Beta-hexosaminidase subunit beta	Glyco_hydro_20
KWMTBOMO03129	1.51927	0.00107118	0.0141408	Myosinase 1	Glyco_hydro_1
KWMTBOMO05582	1.51767	2.6405e-05	0.000712898	Regulator of G-protein signalling 7	RGS
KWMTBOMO14339	1.51675	0.00129396	0.0163405		-
KWMTBOMO04878	1.51113	6.82587e-05	0.00154083	Caspase-8	-
KWMTBOMO01090	1.5105	2.61109e-07	1.42662e-05	Sodium-coupled neutral amino acid transporter 9	Aa_trans
KWMTBOMO03076	1.50972	0.000269565	0.00474385	HSP20-like chaperone	-
KWMTBOMO08807	1.5081	0.00447346	0.0412693	CTL-like protein 2	-
KWMTBOMO11114	1.50237	0.00189352	0.0216517	ML domain	-
KWMTBOMO00575	1.49903	0.000121737	0.00249934	Basement membrane-specific heparan sulfate proteoglycan core protein	Laminin_EGF
KWMTBOMO12955	1.4933	4.82381e-05	0.00117831	WD domain, G-beta repeat	WD40
KWMTBOMO03393	1.49066	0.00203998	0.0228512	Chitin binding Peritrophin-A domain	CBM_14
KWMTBOMO14759	1.48888	0.0018123	0.0209314	UDP-glucuronosyltransferase 2B2	UDPGT
KWMTBOMO13650	1.48229	0.000647018	0.00951756	Haemolymph juvenile hormone binding protein (JHBP)	-
KWMTBOMO02167	1.48072	2.76145e-05	0.000743759		-
KWMTBOMO00603	1.48039	6.72577e-05	0.00152337		-
KWMTBOMO06637	1.47974	0.00199428	0.0224521		-
KWMTBOMO02890	1.47956	5.806e-08	3.89232e-06	Insulin-like growth factor 1 receptor	Pkinase_Tyr
KWMTBOMO10515	1.47719	0.00383333	0.0371295	Alkylglycerone-phosphate synthase	FAD_binding_4
KWMTBOMO00574	1.47559	0.000199819	0.00375672	Basement membrane-specific heparan sulfate proteoglycan core protein	Laminin_G_2
KWMTBOMO01086	1.47521	6.62468e-06	0.000227964	S-adenosylmethionine decarboxylase proenzyme	SAM_decarbox
KWMTBOMO14843	1.47321	0.000268068	0.00472775	Double-stranded RNA-specific etitase Adar	-
KWMTBOMO11039	1.47264	8.22782e-09	6.92689e-07	Acy-CoA N-acyltransferase	-
KWMTBOMO09517	1.47041	0.000215074	0.00398751	Thioesterase domain	-
KWMTBOMO11057	1.46519	4.38355e-06	0.000162094		-
KWMTBOMO09485	1.46411	5.78541e-05	0.00135866		-
KWMTBOMO07477	1.4625	0.0020398	0.0228512	Retinol dehydrogenase 11	adh_short
KWMTBOMO08013	1.45991	0.000165985	0.00321544		-
KWMTBOMO10945	1.458	0.00306026	0.0312707	Deoxyribonuclease-2-beta	-
KWMTBOMO02535	1.45666	9.85885e-05	0.00208155	Glycogenin-1	Glyco_transf_8
KWMTBOMO02754	1.45523	7.27079e-06	0.000243927	PDZ domain	PDZ
KWMTBOMO09483	1.45084	4.44564e-05	0.00110202		-
KWMTBOMO03901	1.45018	5.22097e-05	0.00124859	Alpha-1-antiproteinase	Serpin
KWMTBOMO04322	1.44965	0.00393657	0.0377741	Tetratricopeptide repeat protein 36	-
KWMTBOMO04245	1.44682	0.000439889	0.00695202	Coiled-coil domain of unknown function	-
KWMTBOMO07164	1.4448	8.42689e-06	0.000275128	ATP-binding cassette sub-family G member 1	ABC_tran
novel.1025	1.44324	0.00242178	0.0260595		-
KWMTBOMO08912	1.44131	0.00531113	0.046858	Arginase-2, mitochondrial	-
KWMTBOMO14788	1.43921	1.47976e-05	0.000435342	Mannan-binding lectin serine protease 1	Trypsin
KWMTBOMO16206	1.43485	0.000656325	0.00960171	Copia protein	RVT_2
KWMTBOMO04752	1.43265	0.000909948	0.0124165	Nitrogen permease regulator 2-like protein	-
KWMTBOMO00419	1.43126	0.000128521	0.00261504		-
KWMTBOMO03396	1.42901	7.96606e-05	0.00173671		-
KWMTBOMO02509	1.42815	0.000663659	0.00966674	Transcription factor Ken	BTB
KWMTBOMO09504	1.42712	0.00142407	0.017553	Mannan-binding lectin serine protease 1	Trypsin
KWMTBOMO02583	1.42693	0.00161288	0.0193113	Sequestome-1	ZZ
KWMTBOMO00576	1.42164	0.000127762	0.00261103	Basement membrane-specific heparan sulfate proteoglycan core protein	Ldl_recept_a
KWMTBOMO08754	1.42155	0.00487985	0.0440922	Chitin binding Peritrophin-A domain	CBM_14
novel.453	1.42101	0.000242255	0.00440601	Kunitz/Bovine pancreatic trypsin inhibitor domain	Kunitz_BPTI
KWMTBOMO05798	1.4201	1.94548e-05	0.00055409	Troponin C, isoform 3	-
KWMTBOMO06106	1.41559	0.00341632	0.0341619	alpha-mannosidase	-
KWMTBOMO16072	1.41485	0.000244153	0.00443451	Fibulin-1	EGF_CA
KWMTBOMO14821	1.41474	6.85401e-05	0.00154198	Golgin subfamily A member 6-like protein 22 isoform X2	-
KWMTBOMO11058	1.41241	0.00288886	0.0297922	DNA repair protein REV1	IMS
KWMTBOMO10388	1.412	6.26595e-05	0.00143623	Cathepsin propeptide inhibitor domain (I29)	-
KWMTBOMO02919	1.41121	0.000156343	0.0030552	Voltage-depedent calcium channel subunit alpha-2/delta-3	-
KWMTBOMO14619	1.41102	0.000126702	0.00259331	serine protease stubble	Trypsin
KWMTBOMO01484	1.4049	0.00179263	0.02083	Serine protease inhibitor dipetalogastin	-
KWMTBOMO10489	1.40438	0.00173538	0.0203592	Dihydropryimidine dehydrogenase	DHO_dh
KWMTBOMO13146	1.40401	0.00201588	0.0226381	Larval cuticle protein LCP-22; Insect cuticle protein	Chitin_bind_4
KWMTBOMO02801	1.40343	0.000140875	0.00282302	PDZ domain-containing protein 2	PDZ
KWMTBOMO10133	1.40208	8.95619e-06	0.000286589	WAS protein family homolog 1	fn3
KWMTBOMO15964	1.39781	1.19013e-05	0.00036125	Endothelin-converting enzyme 1	-
KWMTBOMO06657	1.39682	0.000808388	0.0113429	Purine nucleoside phosphorylase	-
KWMTBOMO08288	1.39629	0.00027876	0.00487776	Torso like protein	-
KWMTBOMO13342	1.39626	7.32146e-05	0.00161458	Glutamate receptor-interacting protein 1	PDZ
KWMTBOMO14823	1.39572	0.0021002	0.0234277		-
KWMTBOMO13034	1.39511	1.47085e-05	0.000433675	Elongation of very long chain fatty acids protein 2	ELO
novel.1018	1.39323	8.42956e-05	0.00181997		-
KWMTBOMO14813	1.39249	0.000120924	0.00249029	Methyltransferase-like protein 17	-
KWMTBOMO13476	1.39244	0.000433712	0.0068951	extension-like	-
KWMTBOMO13330	1.39127	6.1395e-05	0.00141695		Ndr
KWMTBOMO07557	1.38831	0.00101372	0.013529	SID1 transmembrane family member 1	-
KWMTBOMO02918	1.3851	8.71288e-06	0.00028158	Voltage-depedent calcium channel subunit alpha-2/delta-3	-
KWMTBOMO00578	1.38234	0.000270016	0.00474385	Low-density lipoprotein receptor domain class A	Ldl_recept_a
KWMTBOMO05643	1.38114	0.000232673	0.0042638		-
KWMTBOMO00421	1.37826	2.95701e-05	0.000788498		-
KWMTBOMO09285	1.37331	0.00215701	0.0238232	Adenylate cyclase type 8	Guanylate_cyc
KWMTBOMO15778	1.37221	3.18871e-05	0.000838587	F-box-like	-
KWMTBOMO08187	1.36957	0.00504754	0.0451345	Protatic acid phosphatase	Acid_phosphat_A
novel.641	1.36932	0.000670069	0.0097073		-
KWMTBOMO13286	1.36614	0.00180179	0.0208821	Inactive pancreatic lipase-related protein 1	Lipase
KWMTBOMO00600	1.36433	7.49672e-05	0.0016451		-
KWMTBOMO09885	1.36269	0.00238491	0.0257455	Glucose 1-dehydrogenase 2	adh_short
KWMTBOMO16370	1.35624	5.26349e-05	0.00125368	serine protease 7	Trypsin
KWMTBOMO11033	1.35589	0.0049322	0.0444595	G-protein coupled receptor moody	7tm_1
novel.562	1.35202	0.00160401	0.0192395	Retrovirus-related Pol polyprotein from transposon opus	-
KWMTBOMO05319	1.35166	0.000487341	0.00752891	Tolloid-like protein 1	Astacin
KWMTBOMO09030	1.35159	0.000663005	0.00966674	Glycerophosphodiester phosphodiesterase GDPD6	-
KWMTBOMO11333	1.35061	1.22987e-06	5.38008e-05	Protein-glutamine gamma-glutamyltransferase K	Transglut_core
KWMTBOMO01867	1.33764	0.000151936	0.00298651	Retinol-binding protein pinta	-
KWMTBOMO02270	1.33363	0.000591224	0.00880325	Protein spire	-
KWMTBOMO09099	1.33299	2.98184e-07	1.5966e-05	Poly(ADP-ribose) glycohydrolase (PARG)	-
KWMTBOMO12728	1.33259	0.000362863	0.00598925	D-aspartate oxidase	DAO
KWMTBOMO08141	1.33159	0.00147666	0.0181511	Transient receptor potential -gamma protein	Ion_trans
KWMTBOMO05737	1.32768	0.000969622	0.0130733	Argininosuccinate lyase	-
KWMTBOMO08845	1.32324	4.1437e-05	0.00104067	Chitin binding Peritrophin-A domain; Probable endochitinase	CBM_14
KWMTBOMO13596	1.3167	0.00342618	0.0341619	UDP-N-acetylglucosamine transferase subunit ALG13 homolog	-
KWMTBOMO01155	1.314	0.00248826	0.026625	Destabilase	-
KWMTBOMO11332	1.3046	1.96326e-05	0.000556784	Hemocyte protein-glutamine gamma-glutamyltransferase	-
KWMTBOMO11527	1.30246	5.92169e-05	0.00137857	Glutamyl-tRNA(Gln) amidotransferase subunit B	-
KWMTBOMO01973	1.30184	0.000340029	0.00568953	Collagen alpha-5(IV) chain	Collagen
KWMTBOMO04641	1.30178	0.00530653	0.046858	Putative cuticle protein CPH43	-
KWMTBOMO10200	1.29922	0.00288178	0.0297421	Galactose binding lectin domain	-
KWMTBOMO06681	1.29831	0.0034962	0.0346925		-
KWMTBOMO11499	1.29486	0.00013017	0.00264408	major facilitator superfamily	MFS_1
KWMTBOMO01345	1.29454	2.31959e-05	0.000640208		-
KWMTBOMO16592	1.29428	0.000299233	0.0051751	Twitchin	Pkinase
KWMTBOMO03172	1.29182	0.000238495	0.00435538	SPARC	-
KWMTBOMO04384	1.28994	0.00386305	0.0372556	Larval cuticle protein LCP-17; Insect cuticle protein	Chitin_bind_4
novel.974	1.28562	0.00132824	0.0166512		-
KWMTBOMO10947	1.2856	2.35121e-06	9.42315e-05	Protein TIS11	zf-CCCH
KWMTBOMO07796	1.28321	0.000330133	0.00557272		-
KWMTBOMO04834	1.28176	0.000301786	0.00521252	Cacitonin gene-related peptide type 1 receptor	7tm_2
KWMTBOMO13852	1.27715	0.000509913	0.00781866	Kazal-type serine protease inhibitor domain	-
KWMTBOMO02905	1.27596	0.0021269	0.0236076	Low-density lipoprotein receptor domain class A	Ldl_recept_a
KWMTBOMO02807	1.27595	8.62238e-06	0.000279465	Poly(u) -specific endoribonuclease homolog	-
KWMTBOMO05762	1.27516	9.58023e-06	0.000302455	Receptor-type guanylate cyclase Gyc76C	ANF_receptor
KWMTBOMO14648	1.27389	1.18345e-05	0.000360039	Lipoprotein amino terminal region	Vitellogenin_N
KWMTBOMO09884	1.27364	0.00457426	0.0419966	Glucose 1-dehydrogenase 2	adh_short
KWMTBOMO13410	1.27167	8.72969e-06	0.00028158	MAP kinase-interacting serine/threonine-protein kinase 1	-
KWMTBOMO10446	1.26689	0.00016707	0.00323179	Voltage-depedent T-type calcium channel subunit alpha-H	Ion_trans
KWMTBOMO09632	1.26561	0.00151969	0.0184932	Tryrosine-protein phosphate non-receptor type 9	-
KWMTBOMO03725	1.26514	1.67867e-06	6.93539e-05	Transmembrane receptor(rhodopsin family)	7tm_1
KWMTBOMO12342	1.26021	0.0047297	0.0430107	Cytochrome P450 6B6	p450
KWMTBOMO07663	1.25677	0.00506637	0.0452123	Nose resistant to fluxetine protein 6	-
KWMTBOMO15307	1.25632	0.000256207	0.00459096	Ring finger domain	-
KWMTBOMO12607	1.25351	1.11922e-08	9.07993e-07	Polyubiquitin-A	ubiquitin
KWMTBOMO02225	1.25256	0.00294089	0.0302588	Chitin binding Peritrophin-A domain	CBM_14
KWMTBOMO09890	1.25132	0.00111358	0.0145428	Insect cuticle protein	Chitin_bind_4
KWMTBOMO13535	1.24844	0.000583083	0.0086917	Chitin binding Peritrophin-A domain	CBM_14
KWMTBOMO04271	1.24608	0.000200874	0.00377124	Myosin heavy chain	Myosin_head
KWMTBOMO02636	1.24281	7.12946e-07	3.45779e-05	Phosphatidate phosphatase LPIN2	-
KWMTBOMO06449	1.2416	0.00188051	0.0215541	Beta 1,3-glucan-binding protein (BGBP)	-
KWMTBOMO02173	1.24099	0.00136935	0.0170671	Protein msta, isoform B	SET
KWMTBOMO05617	1.23959	0.0050289	0.0449979	Hepran sulfate glucosamine 3-0-sulfotransferase 5	Sulfotransfer_1
KWMTBOMO02817	1.23621	0.00360842	0.0355426	Cytochrome P450 4C1	p450
KWMTBOMO10225	1.23607	3.23199e-06	0.00012361	UNC83-like protein MFSD11	-
KWMTBOMO11074	1.23433	0.00162915	0.0194532	Singer domain von Willebrand factor type C	-
KWMTBOMO01910	1.23243	0.000187958	0.00355368	Protein 60A	TGFb_propeptide
KWMTBOMO16029	1.23173	0.00014619	0.00289055	Twitchin	Pkinase
KWMTBOMO01260	1.23107	0.000319616	0.00542941	Troponin C	-
KWMTBOMO13514	1.22674	0.00444591	0.0411854	Two pore potassium channel protein sup-9	Ion_trans_2
KWMTBOMO01912	1.22571	0.000722945	0.010339	Protein 60A	TGFb_propeptide
KWMTBOMO12029	1.22528	0.00133057	0.0166614	Solute carrier family 2, faciliated glycose transporter member 5	Sugar_tr
KWMTBOMO14400	1.22208	0.000382392	0.00627291	PDZ domain; protein binding	-
KWMTBOMO04173	1.22058	0.000553013	0.00835512	Venom serine protease Bi-VSP	Trypsin
KWMTBOMO14231	1.21989	0.00363501	0.0357302	Scavenger receptor class B member 1	-
KWMTBOMO04803	1.21889	0.00276411	0.0289744	Protein halway	-
KWMTBOMO06827	1.21864	0.00111176	0.0145428	Potein N-terminal asparagine amidohydrolase	-
KWMTBOMO07538	1.21812	0.000436277	0.00691125	NF-kappa-B inhibitor	-
KWMTBOMO08424	1.21762	4.44911e-06	0.000164066	Glutaredoxin domain-containing cysteine-rich protein	-
novel.1042	1.2176	0.000711657	0.010235	Lipopolysaccharide-induced tumor necrosis factor-alpha factor homolog	-
KWMTBOMO13347	1.21631	0.00481038	0.0435963	L-dopachrome tautomerase	-
KWMTBOMO07011	1.21332	0.000132208	0.00268141	Nesprin-1 isoform X3	-
KWMTBOMO07349	1.21276	0.000256722	0.00459096	Acyl-CoA Delta(11) desaturase	-
KWMTBOMO12492	1.20707	0.000571147	0.00858066	Insect pheromone-binding family, A10/OS-D	-
KWMTBOMO00347	1.20638	3.12858e-05	0.00082765	Procollagen-lysine, 2-oxoglutarate 5-dioxygenase	-
KWMTBOMO07635	1.20516	0.00469261	0.0427606	Proton-couple amino acid transporter 4	Aa_trans
KWMTBOMO10759	1.20502	0.000121629	0.00249934	Indole-3-acetaldehyde oxidase	-
KWMTBOMO02403	1.20495	0.000205193	0.0038362	Muscle M-line assembly protein unc-89	Pkinase
KWMTBOMO03300	1.20465	0.00277848	0.0291023	Glutathione S-transferase D7	GST_N
KWMTBOMO06073	1.20126	0.00412893	0.0391707	TIR domain; Leucine rich repeat	-
KWMTBOMO13711	1.18947	0.000455402	0.00712984	Monocarboxylate transporter 10	MFS_1
KWMTBOMO00055	1.18584	5.22345e-05	0.00124859	Muscle M-line assembly protein unc-89	I-set
KWMTBOMO15653	1.18401	0.000142323	0.00283502	Sideroflexin-1	-
KWMTBOMO10375	1.184	0.000534162	0.00809772	Brain-specific angiogenesis inhibitor 1-associated protein 2	SH3_1
KWMTBOMO02998	1.18379	0.000267368	0.00472162	Retrovirus-related Pol polyprotein from transposon TNT 1-94	RVT_2
KWMTBOMO15108	1.18177	0.00113376	0.0147588	Beta-mannosidase	-
KWMTBOMO08463	1.18171	0.00466167	0.0425366	Periplasmic binding protein-like 1	-
KWMTBOMO12925	1.18052	0.00370576	0.0362082		-
KWMTBOMO01027	1.17923	0.00159297	0.0191413	Opioid-binding protein/cell adhesion molecule	fn3
KWMTBOMO15224	1.17737	0.000460062	0.00718598	serine protease easter	Trypsin
KWMTBOMO12407	1.17235	0.000510735	0.00782231	Serine protease persephone	Trypsin
KWMTBOMO14264	1.17171	0.00195205	0.0221067	Tetraspanin family	Tetraspannin
KWMTBOMO06541	1.17076	0.000523992	0.00798781	Peptide mehionine sulfoxide reductase	PMSR
KWMTBOMO01975	1.17047	0.00174461	0.0204316	Collagen alpha-2(IV) chain	Collagen
KWMTBOMO13409	1.17036	1.34377e-06	5.74688e-05	MAp kinase-interacting serine/threonine-protein kinase 1	Pkinase
KWMTBOMO07018	1.16995	0.00377494	0.0367443	Neutral ceramidase	Ceramidase_alk
KWMTBOMO01860	1.14771	0.000251632	0.00453344	Long chain fatty acid transport protein 4	AMP-binding
KWMTBOMO14549	1.14674	0.000248844	0.00450036	HSP70 protein	HSP70
KWMTBOMO16399	1.14666	6.40617e-06	0.000222735	Serine protease inhibitor 77B	Serpin
KWMTBOMO06892	1.14552	0.00167313	0.0198375	F-box only protein 32	-
novel.812	1.14458	0.00226852	0.0247083		-
KWMTBOMO00175	1.14399	0.00190081	0.0216916	FH1/FH2 domain-containing protein 3	FH2
KWMTBOMO03847	1.14211	0.00342381	0.0341619	Rho guanine nucleotide exchange factor 17	RhoGEF
KWMTBOMO04381	1.14168	0.00433797	0.0404092	Leucine-rich repeat domain superfamily	-
KWMTBOMO06874	1.14121	0.00218252	0.0240455	Retinol dehydrogenase 12	adh_short
KWMTBOMO09561	1.13583	0.000189985	0.00358188	Aldo-keto reductase AKR2E4	Aldo_ket_red
KWMTBOMO00174	1.13197	0.00101706	0.0135602	Fh1/FH2 domain-containing protein 3	-
KWMTBOMO01400	1.12939	5.80062e-05	0.00135984	Pre-mRNA-processing factor 6	-
KWMTBOMO01204	1.12844	0.0016437	0.0195753		-
KWMTBOMO15492	1.12793	0.00129327	0.0163405	Aminopeptidase N	-
novel.231	1.12698	0.00180475	0.0208983	Proton-couple amino acid transporter-like protein	-
KWMTBOMO13592	1.12277	0.000875712	0.0121098	Hypothetical protein B5V51_5093	-
KWMTBOMO00345	1.12128	0.000239923	0.00437549	Procollagen-lysine, 2-oxoglutarate 5-dioxygenase	-
KWMTBOMO03185	1.11991	0.00189189	0.0216517		-
KWMTBOMO04654	1.11935	0.00103907	0.0137849	Gamma-glutamyltransferase 1	-
KWMTBOMO14649	1.11441	0.000414473	0.00666844		-
KWMTBOMO06968	1.10876	0.000793279	0.0111828	Fork head domain transcription factor slp2	Fork_head
KWMTBOMO02302	1.10838	2.11762e-05	0.000593023	Group XV phophsolipase A2	-
KWMTBOMO11115	1.10683	0.00263291	0.0277731	MD-2-related lipid-recongnition protein	-
KWMTBOMO04995	1.10598	3.4233e-08	2.50406e-06	Forkhead box protein O	Fork_head
KWMTBOMO03265	1.10522	0.00198583	0.0224134	Activin receptor type -2B	Pkinase
KWMTBOMO16068	1.1046	0.00434997	0.0404928	Zinc-finger associated domain	zf-AD
KWMTBOMO15333	1.10275	0.0009999	0.0133981	Putative cysteine proteinase	Peptidase_C1
KWMTBOMO14387	1.10259	0.00213601	0.0236694		-
KWMTBOMO09704	1.10053	0.00185267	0.0213653	CRAL-TRIO domain	-
KWMTBOMO04333	1.09631	1.23479e-05	0.000371437	Protein yippe-like 2	-
KWMTBOMO00438	1.0962	0.00338176	0.0339088	Sulfydryl oxidase 1	Evr1_Alr
KWMTBOMO11998	1.09093	0.000104056	0.00218321	BSD domain-cotaining protein 1-B	-
KWMTBOMO04536	1.09045	0.000655052	0.00960171	Calcium-binding protein F63-1	-
KWMTBOMO02495	1.08921	0.00282746	0.0294311	Ras-related protein Rab-32	Ras
KWMTBOMO10437	1.0855	3.54846e-05	0.000915216	Sepate junction assembly	-
KWMTBOMO15386	1.08018	0.00489837	0.0441844	Putative epidermal cell surface receptor	fn3
KWMTBOMO05225	1.0775	9.6871e-05	0.00204852	A disintegrin and letalloproteinase with throbospondin motifs 13	TSP_1
KWMTBOMO14331	1.07377	1.20704e-06	5.29752e-05	Pleckstrin homolog-like domain family B member 1	-
KWMTBOMO15489	1.07297	0.000894715	0.0122712	Shootin-1	-
KWMTBOMO10938	1.0711	1.018e-05	0.000317646	Bromo adjacent homology domain-containing 1 protein	BAH
KWMTBOMO13929	1.07062	5.05381e-06	0.000182346	Putative serine/threonine-protein kinase haspin homolog	-
KWMTBOMO03903	1.07059	0.00281861	0.0293677	Leukocyte elastase inhibitor	Serpin
KWMTBOMO04310	1.07045	0.000169304	0.00325617	RING finger protein nhl-1	NHL
KWMTBOMO12408	1.06946	5.07737e-05	0.00122461	Plama kallikerin	Trypsin
KWMTBOMO07565	1.06905	0.00425962	0.0399295	Protein borderless	fn3
KWMTBOMO04516	1.06787	0.00198779	0.0224166	Cytochrome P450 CYP12A2	p450
KWMTBOMO12939	1.06612	8.80009e-05	0.00188779	Glycoprotein	-
novel.79	1.065	0.00286605	0.0296943		-
KWMTBOMO14396	1.06335	0.000256175	0.00459096	BUD 13 homolog	-
KWMTBOMO07215	1.06234	0.000336972	0.00565252	Xanthine dehydrogenase	Fer2
KWMTBOMO06767	1.06116	4.85093e-06	0.000175499	Protein extra-macrochaetase	HLH
KWMTBOMO10483	1.05845	0.00252543	0.0269152	Caskin-2	SAM_1
KWMTBOMO02130	1.05666	0.00155464	0.0187989	E3 ubiquitin-protein ligase RNF31	IBR
KWMTBOMO05931	1.05594	0.000617182	0.00911877	CD63 antigen	Tetraspannin
KWMTBOMO02622	1.0559	0.000138675	0.00279143	Facialited trehalose transporter Tret1	Sugar_tr
KWMTBOMO07710	1.05508	0.00413974	0.0392454	Heparan-alpha-glucansaminide N-acetyltransferase	-
KWMTBOMO06567	1.0478	1.09013e-05	0.000337008	Pyrimidodiazepine synthase	-
KWMTBOMO14932	1.04615	0.00511802	0.0455539	Putative phospholipase B-like 2	-
KWMTBOMO10313	1.04259	0.00463725	0.0423715	Protein yellow	-
KWMTBOMO03248	1.03988	0.00260347	0.0275277	Diacylglycerol kinase theta	RA
KWMTBOMO12880	1.03889	7.02049e-05	0.00156889	DNA N6-methyl adenine demethylase	-
KWMTBOMO02617	1.03678	5.29536e-07	2.65482e-05	Low-density lipoprotein receptor	Ldl_recept_a
KWMTBOMO15087	1.03543	3.52209e-06	0.000132807	Autophayge-related protein 2 homolog	-
KWMTBOMO09868	1.03468	0.000999618	0.0133981		-
KWMTBOMO09777	1.03367	0.00165556	0.019664	Actin filament binding	-
KWMTBOMO14599	1.02938	0.00187669	0.0215541	Ferritin-like domain	Ferritin
KWMTBOMO03102	1.02471	0.00419232	0.0395895	Zinc finger	-
KWMTBOMO00328	1.02362	0.00130048	0.0163765	Ras-specific guanine-releasing factor RalGPS1	PH
KWMTBOMO01422	1.02008	0.00281401	0.0293596	Reversion-inducing cysteine-rich protein with Kazal motifs	-
KWMTBOMO10185	1.01956	0.00368096	0.0360781	PMP-22/EMP/MP20/Caludin tight chain	-
KWMTBOMO05606	1.01702	5.04123e-05	0.00121808	Lectin C-type domain	Lectin_C
KWMTBOMO10329	1.0145	0.00511749	0.0455539	Kinesin-like protein KIF19	Kinesin
novel.244	1.01116	0.00098745	0.0132711		-
KWMTBOMO04838	1.00838	0.00121704	0.0156648	peptidoglycan recognition protein	-
KWMTBOMO04547	1.00601	4.86529e-05	0.00118628	Ubiquitin carboxyl-terminal hydrolase	-
KWMTBOMO02325	1.00503	9.71168e-06	0.000305166	Long-chain-fatty-acid-CoA ligase 4	AMP-binding
KWMTBOMO10066	1.00426	0.00431975	0.0403237	Acidic mammalian chitinase	CBM_14
KWMTBOMO08236	1.00347	0.00536556	0.0471902	DDE superfamily endonuclease	DDE
KWMTBOMO15930	1.00274	0.00399803	0.0381724	Filamin-A	-
KWMTBOMO10630	1.00263	0.00175694	0.0205401	Ets-domain	Ets
KWMTBOMO14945	1.00246	2.03055e-05	0.000572232	5'-3' exoribonuclease 2 homolog	-
KWMTBOMO03671	-1.00065	0.00212548	0.0236076	Glutathione S-transferase 1-1	GST_N
KWMTBOMO15280	-1.00293	0.000212368	0.00394631	Signal recognition particle 14kDa protein	-
KWMTBOMO05976	-1.00316	0.00476804	0.0433188	GTP-binding protein 1	GTP_EFTU
KWMTBOMO02392	-1.00624	0.00173912	0.0203852	Ubiquitin-like modifier-activating enzyme 5	-
KWMTBOMO01287	-1.01028	0.000167543	0.00323537	Vesicular glutanmate transporter 1	MFS_1
KWMTBOMO11631	-1.01412	1.3834e-05	0.000412432	Inhibitor od Bruton tyrosine kinase	BTB
KWMTBOMO07244	-1.01481	2.04411e-06	8.34219e-05	ELAV-like protein 2	RRM_1
KWMTBOMO13714	-1.01505	1.88519e-06	7.71717e-05	Guanine nucleotide-binding protein subunit gamma-1	-
KWMTBOMO00020	-1.01596	0.00203037	0.0227817	Selenoprotein SellK/SelG	-
KWMTBOMO12519	-1.02157	0.0045675	0.0419921	CRAL-TRIO domain	-
KWMTBOMO00748	-1.02363	0.00222351	0.0243766	Diacylglycerol kinase 1	C1_1
KWMTBOMO14027	-1.02398	2.5648e-05	0.000699235	Enhancer of rudimentary homolog	-
KWMTBOMO07895	-1.02531	0.000443647	0.00698665	Signal recognition particle 9kDa protein	-
KWMTBOMO09830	-1.02628	0.00342742	0.0341619	Cyclin-dependent kinase 1	Pkinase
KWMTBOMO03002	-1.02954	0.00048834	0.00753101	Protein disulfide-isomerase A3	-
KWMTBOMO11237	-1.03481	0.00408555	0.0388694	Tafazzin homolog	Acyltransferase
KWMTBOMO02241	-1.03557	0.000872318	0.0120878	Signal peptidase complex subunit 2	-
KWMTBOMO06354	-1.03662	0.00391283	0.0375733	Alanine aminotransferase 2	Aminotran_1_2
KWMTBOMO05873	-1.03902	0.000119168	0.0024655	15-hydroxyprostagladin dehydrogenase	adh_short
KWMTBOMO02090	-1.04214	1.64769e-05	0.000480523	Platelet-activating factor acetylhydrolase IB subunit beta homolog	-
KWMTBOMO13064	-1.04624	0.00519298	0.0460963	Histidine phosphatase superfamily	Acid_phosphat_A
KWMTBOMO10292	-1.04799	4.15215e-07	2.13772e-05	ER lumen protein-retaining receptor	ER_lumen_recept
KWMTBOMO07391	-1.05267	0.0038085	0.0369961	Alpha-aminoadipic semialdehyde synthase	Saccharop_dh
KWMTBOMO01999	-1.05486	0.00313439	0.0318445	Enhancer of yellow 2 transcription factor	-
KWMTBOMO13081	-1.05911	1.80275e-05	0.000519521	Protein THEM6	-
KWMTBOMO06453	-1.06204	0.00141586	0.0174755	Calcium-transporting ATPase type 2C member 1	E1-E2_ATPase
KWMTBOMO12263	-1.06566	0.000338449	0.00567019	Coactosin-like protein; Cofilin/tropomyosin-type actin-binding protein	Cofilin_ADF
KWMTBOMO16484	-1.06774	0.000850232	0.0118431	Glutathione S-transferase 1-1	GST_N
novel.544	-1.07192	1.3e-06	5.59543e-05		-
KWMTBOMO02693	-1.07821	0.000477176	0.00740147	Phospholipid scarmblase 1	Scramblase
KWMTBOMO09548	-1.0808	0.000105076	0.00219772	Bleomysin hydrolase	-
KWMTBOMO06661	-1.0812	0.00024092	0.00438769	Multifunctional methyltransferase subunit TRM112-like protein	-
KWMTBOMO11558	-1.08159	8.13907e-06	0.000267689	Microtubule-associated protein RP/EB family member 1	CH
KWMTBOMO16123	-1.08696	0.00228115	0.0248256	Tryrosine-protein phosphatase 69D	Y_phosphatase
KWMTBOMO08956	-1.11007	2.67343e-06	0.000104946	Cytosolic non-specific dipeptidase	Peptidase_M20
KWMTBOMO03978	-1.11349	2.34474e-05	0.000645817	Mitochondrial glutamate carrier 1	Mito_carr
KWMTBOMO05687	-1.11351	4.73843e-06	0.00017283	Vigilin	KH_1
KWMTBOMO10746	-1.11762	0.00191522	0.0217818	Ecdysteroid-regualted 16kDa protein	-
KWMTBOMO11316	-1.12559	2.22404e-06	9.02152e-05	Uncharaterised conserved protein	-
KWMTBOMO08597	-1.13173	0.00397322	0.0380168	Ecdysone-induced protein 74EF isoform A	Ets
KWMTBOMO15351	-1.13337	2.62762e-06	0.000103756	Egl nine homolog	Kunitz_BPTI
KWMTBOMO03001	-1.13407	0.000229695	0.00422877	Glucose-6-phosphate 1-epimerase	Aldose_epim
KWMTBOMO06329	-1.13578	0.0048701	0.0440779	PCNA-associated factor	-
KWMTBOMO04581	-1.13619	8.26803e-05	0.00179087	Lysosomal-associated transmembrane protein 4B	-
KWMTBOMO02451	-1.14065	0.0026025	0.0275277	Protein lin-10	PID
KWMTBOMO10782	-1.14113	3.27743e-07	1.72723e-05	ADP-dependent glucokinase	-
KWMTBOMO06852	-1.14404	0.00294622	0.0302904	Cytochrome P450 6B2	p450
KWMTBOMO15293	-1.14583	0.000687743	0.0099311	DNA replication licensing factor Mcm5	MCM
KWMTBOMO01333	-1.14769	0.00103246	0.0137109	GRIP domain	-
KWMTBOMO05078	-1.15555	2.43897e-05	0.000670393	Signal peptidase complex complex catalytic subunit SEC11A	Peptidase_S24
KWMTBOMO14998	-1.1611	0.000355994	0.00590501	Cell growth regulator with RING finger domain protein 1	-
KWMTBOMO12902	-1.16237	7.58209e-08	4.81014e-06	Calreticulin	-
KWMTBOMO16867	-1.17702	0.00431822	0.0403237	Protein disulfide-isomerase	-
KWMTBOMO07190	-1.17709	3.13392e-06	0.000120548	J domain-containing protein	DnaJ
KWMTBOMO14500	-1.17775	5.41587e-06	0.000191791	Lacroylglutathione lyase	Glyoxalase
KWMTBOMO11674	-1.18124	0.00158014	0.0190214	GTP-binding protein Rit2	Ras
KWMTBOMO11645	-1.19162	0.000173857	0.00332465	Hydroxymethylglutaryl-CoA synthase 1	-
KWMTBOMO09005	-1.19268	0.00285107	0.0295822	Multiple C2 and transmembrane domain-containing protein 1	C2
KWMTBOMO08734	-1.19284	0.00149196	0.018272	Rab GTPase-activating protein 1	TBC
KWMTBOMO14814	-1.19579	0.000249124	0.00450036	Cytochrome oxidase assembly factor 4 homolog, mitochondrail	-
KWMTBOMO04170	-1.20105	4.49291e-07	2.28677e-05	UTP-glucose-1-phosphate uridyltransferase	-
KWMTBOMO03463	-1.20289	5.18683e-06	0.000185149	Keratinocyte-associated transmembrane protein 2	-
KWMTBOMO04131	-1.20462	0.00143762	0.0176875	Cyclin-J	-
KWMTBOMO07823	-1.20699	0.000729621	0.0104234	Harmonin	PDZ
KWMTBOMO06524	-1.20861	0.000220097	0.00406936	Protein disulfide-isomerase	-
KWMTBOMO01084	-1.20903	3.02236e-05	0.000802915	Activating signal cointegrator 1 complex subunit 2	CUE
KWMTBOMO04502	-1.20937	0.00164785	0.0196072	Replication protein A DNA binding subunit	tRNA_anti
KWMTBOMO03259	-1.21336	0.00445304	0.0411944	Peroxisomal biogenesis factor 11	-
KWMTBOMO10127	-1.21683	0.000185415	0.00351553	Mesenceophalic astrocyte-derived neurotrophic factor homolog	-
KWMTBOMO04481	-1.21879	0.000250206	0.00451383	Vitamin K epoxide reductase complex subunit 1-like protein 1	-
KWMTBOMO16304	-1.2189	0.000908711	0.0124165		-
KWMTBOMO15586	-1.21993	0.000494856	0.00761396		-
KWMTBOMO05981	-1.22001	0.000530135	0.00805492	Fidgetin-like protein 1	AAA
KWMTBOMO08654	-1.22051	0.000426302	0.00678967	Ubiqutin-like protein 5	-
KWMTBOMO16147	-1.22577	0.0044492	0.0411874	Acidic repeat-containing protein	-
KWMTBOMO13029	-1.23757	0.00176779	0.0206309	TraB domain-contaning protein	-
KWMTBOMO08040	-1.23933	8.17269e-07	3.8521e-05	Inosine-5'-monophosphate dehydrogenase	-
KWMTBOMO04508	-1.23945	1.21342e-07	7.45087e-06	BET1 homolog	-
KWMTBOMO01818	-1.24137	0.000295901	0.0051241	Abhydrolase domain-containing protein 2	Abhydrolase_1
KWMTBOMO06027	-1.25586	0.00429392	0.0401947	Regulator of telomere elongation helicase 1 homolog	-
novel.553	-1.25763	0.000308298	0.00527059		-
KWMTBOMO07774	-1.26546	0.00141136	0.0174601	Golgin IMH1	-
KWMTBOMO09177	-1.26938	0.00113379	0.0147588	Retinol dehydrogenase 13	adh_short
KWMTBOMO14716	-1.26998	0.00243734	0.0261848		-
KWMTBOMO15408	-1.27165	1.23578e-07	7.51915e-06	Steroid hormone receptor ERR2	zf-C4
KWMTBOMO04263	-1.27373	0.00122817	0.0157641		-
KWMTBOMO00636	-1.27436	0.00152686	0.0185636	Proton-couple amino acid transporter 4	Aa_trans
novel.103	-1.27743	7.05547e-05	0.00157408		-
KWMTBOMO07554	-1.27786	0.000332372	0.00558937	Reticulon-4	-
novel.943	-1.27829	0.00197949	0.0223796		-
KWMTBOMO12101	-1.28008	5.49613e-10	5.74775e-08	Death related protein	-
KWMTBOMO13750	-1.28069	0.00199988	0.0224773	DNA mismatch repair protein Msh 2	-
KWMTBOMO12176	-1.28158	0.00354215	0.0349412	Flap endonuclease 1	XPG_I
KWMTBOMO16432	-1.28468	0.00572875	0.0497309	Checkpoint protein HUS1	-
KWMTBOMO09003	-1.29179	3.34272e-05	0.000873939	Probable Golgi SNAP receptor complex member 2	-
KWMTBOMO09880	-1.29539	0.000845887	0.0118071	CRAL-TRIO domain	-
KWMTBOMO10023	-1.29677	6.6537e-05	0.00151216	Protin signed; Fascin domain	-
KWMTBOMO02605	-1.29973	0.00345758	0.0344112	Leucine-rich repeat	-
KWMTBOMO03173	-1.3015	7.84974e-10	7.9005e-08	Histone H2A	Histone
KWMTBOMO07174	-1.30271	6.07599e-05	0.00140715	Transmembrane protein 145	-
KWMTBOMO07508	-1.3102	0.00213528	0.0236694	UDP-glucuronosyltransferase 2A3	UDPGT
KWMTBOMO07509	-1.31364	0.000985329	0.0132559	Spermidine sythase	-
KWMTBOMO00277	-1.31418	0.00225179	0.024586	Proton-couple folate transporter	MFS_1
KWMTBOMO00098	-1.3168	0.000265708	0.00470471	Transmembrane protein 9	TMEM9
KWMTBOMO02033	-1.32616	0.00311025	0.0316848	LIM/homeobox protein Lhx4	LIM
novel.1049	-1.32622	0.000997881	0.0133978	NADH-ubiquione oxidoreductase	-
KWMTBOMO15069	-1.32771	0.00494979	0.0445881		DNA_pol_B_exo
KWMTBOMO10184	-1.32791	8.14064e-05	0.00176614	DNA polymerase epsilon catalytic subunit A	SAM_1
KWMTBOMO00776	-1.32967	0.00338024	0.0339088	Origin recognition complex subunit 4	-
KWMTBOMO08160	-1.33229	0.00524658	0.0464489	Dynein heavy chain 1, axonemal	-
KWMTBOMO16330	-1.33853	0.00151041	0.0184305		-
KWMTBOMO11022	-1.34107	1.82035e-09	1.74051e-07	Protein lin-52 homolog	-
KWMTBOMO16003	-1.34293	0.000264342	0.00468673	Protein lethal(2) essential for life	-
KWMTBOMO07145	-1.34328	0.000292744	0.00507599	Aldehyde dehydrogenase X, mitochondrial	Aldedh
KWMTBOMO00389	-1.34531	0.000230131	0.00422877	Acetyl-coenzyme A synthetase	AMP-binding
KWMTBOMO14696	-1.34734	0.00568027	0.0494062	Low molecular mass lipoprotein 21G1	-
KWMTBOMO03484	-1.36579	0.000417734	0.00669676	Sugar transporter	Sugar_tr
KWMTBOMO05932	-1.36679	4.7885e-05	0.00117495	Erol-like protein	-
KWMTBOMO15542	-1.36988	0.00106851	0.0141196	Facialited trehalose transporter Tret1	Sugar_tr
KWMTBOMO07299	-1.37268	0.00317301	0.0322016	Transforming growth factor beta regulator 1	-
KWMTBOMO16126	-1.37374	6.84266e-06	0.000232791	Protein lethal(2) essential for life	-
KWMTBOMO07893	-1.37649	7.87596e-05	0.00172267	Teneurin-a	-
KWMTBOMO08011	-1.37775	2.63726e-07	1.43506e-05	Signal peptidase complex subunit 3	-
KWMTBOMO04257	-1.37824	0.00350363	0.034729	Cationic amino acid transporter 2	-
KWMTBOMO12116	-1.38545	0.00169916	0.020075	Transmembrane protein 68	Acyltransferase
KWMTBOMO15497	-1.38592	4.79248e-05	0.00117495	ABC transporter G family member 23	ABC2_membrane
KWMTBOMO06815	-1.38645	0.000658743	0.00962657	Exonulease 1	-
KWMTBOMO04029	-1.38654	9.05089e-05	0.00192922	CDC42 small effector protein 2	-
KWMTBOMO03621	-1.39564	0.000144553	0.00286301	Ecdysteroid kinase	-
KWMTBOMO00182	-1.40288	0.000460968	0.00719174	Protein NDRG3	Ndr
KWMTBOMO03462	-1.40621	0.00522417	0.0463117		-
KWMTBOMO03533	-1.41831	0.000581391	0.00867614	Protocadherin-15	Cadherin
novel.762	-1.42078	0.00230985	0.0250971		-
KWMTBOMO00375	-1.42574	0.00035395	0.00587838	Probable medium-chain specific acyl-CoA dehydrogenase. Mitochondrial	-
KWMTBOMO02957	-1.4296	0.00180719	0.0209074	Trypsin, alkaline A	Trypsin
KWMTBOMO13597	-1.43132	3.7421e-07	1.9491e-05	Transmembrane emp24 domain-contaning protein eca	-
KWMTBOMO02705	-1.43795	0.000349308	0.0058085	Gamma interferon inducible lysomal thiol redutase(GILT)	-
KWMTBOMO09962	-1.43815	4.62633e-06	0.000169666	BICD family-like cargo adapter 1	-
novel.607	-1.44258	0.00411491	0.0390676		-
KWMTBOMO09250	-1.44562	0.000167739	0.00323537	Probable uridine nucleosidase 2	-
KWMTBOMO07305	-1.44757	0.00251325	0.0268067	Immunoglobulin-I set domain; Leucine rich repeat	I-set
KWMTBOMO11893	-1.45796	0.000562141	0.00846436	Low molecular mass lipoprotein 19G1	-
KWMTBOMO15984	-1.46262	7.47967e-08	4.76775e-06	Delta(24)-sterol reductase	FAD_binding_4
KWMTBOMO07146	-1.46412	2.51446e-05	0.000686909	Aldehyde dehydrogenase X, mitochondrial	Aldedh
KWMTBOMO00023	-1.46838	0.00065	0.00955094	UDP-sugar transporter UST74c	-
KWMTBOMO10351	-1.47189	0.00543783	0.0476068		-
KWMTBOMO16362	-1.47683	0.00249715	0.0266987	Serine protease easter	Trypsin
KWMTBOMO05073	-1.48554	0.000578029	0.00865819	Sphingomyelin phosphodiesterase B	Metallophos
KWMTBOMO00605	-1.48618	0.0049972	0.0448098	High affinity cAMP-specific 3',5'-cyclin phosphodiesterase 7A	-
KWMTBOMO06822	-1.48741	3.67393e-06	0.000137372	Putative sodium-coupled neutral amino acid transporter 10	Aa_trans
KWMTBOMO10542	-1.49959	0.00100647	0.0134616	Short-chain specific acyl-CoA dehydrogenase, mitochondrial	-
KWMTBOMO10398	-1.50103	0.00111305	0.0145428	Major royal jelly protein	-
KWMTBOMO05816	-1.50634	5.57684e-05	0.00131661	Biodirectional transporter SWEET1b	-
KWMTBOMO03372	-1.50683	0.00207257	0.0231774	Homeotic protein antennapedia;Homeobox domain	Homeobox
KWMTBOMO09623	-1.50693	0.000181292	0.00345694	Histone deacetylase 8; Histone deacetylase domain	Hist_deacetyl
KWMTBOMO13158	-1.51812	0.00134576	0.0168044	Flexible cuticle protein 12; Insect cuticle protein	Chitin_bind_4
KWMTBOMO08827	-1.5192	0.00214554	0.0237161	Zinc finger protein GLIS2 homolog; Protein sugarbabe;Zinc finger, C2H2 type	zf-C2H2
KWMTBOMO07327	-1.53255	0.000777845	0.0110066	Ribonucleoside-diphosphate reductase large subunit; Ribonucleotide reductase, barrel domain	Ribonuc_red_lgC
KWMTBOMO08844	-1.5328	8.91424e-07	4.14327e-05	Glycosyl-transferase for dystroglycan	-
KWMTBOMO04687	-1.53339	0.00278264	0.029123	Phosphoserine phosphatase;L-3-phosphoserine phosphatase	Hydrolase
KWMTBOMO08843	-1.53475	9.6053e-06	0.000302533	beta-1,4-glucuronyltransferase 1	-
KWMTBOMO07794	-1.53972	1.02474e-05	0.000318262	Laminin subunit beta-1; Laminin EGF domain	Laminin_EGF
KWMTBOMO02467	-1.55348	0.00138221	0.0171955	Deoxynucleoside kinase;Multispecific deoxynucleoside kinase	-
KWMTBOMO02599	-1.57332	1.24483e-07	7.53996e-06	PBP/GOBP family	-
KWMTBOMO04410	-1.57388	0.00216147	0.0238528	Insect cuticle protein	Chitin_bind_4
KWMTBOMO14657	-1.57409	2.97374e-08	2.19925e-06	Protein phosphatase 1 regulatory subunit 3C; PF03370:Carbohydrate/starch-binding module (family 21)	-
KWMTBOMO01656	-1.57785	0.000182029	0.00346607		-
KWMTBOMO02956	-1.57921	5.88823e-05	0.00137317	Trypsin, alkaline C	Trypsin
KWMTBOMO06816	-1.58082	2.5864e-05	0.00070287	Exonuclease 1;XPG I-region	XPG_I
KWMTBOMO05347	-1.58242	6.73793e-05	0.00152355		-
KWMTBOMO15675	-1.58455	0.000163015	0.00316249	Methenyltetrahydrofolate synthase domain-containing protein ; 5-formyltetrahydrofolate cyclo-ligase family	-
KWMTBOMO15478	-1.59113	0.000328918	0.00556625	Complexin; Precursor; Synaphin protein	-
KWMTBOMO08212	-1.59406	3.70122e-05	0.000945506	Cytochrome b5; Cytochrome b5-like Heme; Steroid binding domain	-
KWMTBOMO00338	-1.59616	0.000305287	0.00524102	Solute carrier family 2, facilitated glucose transporter member 8	Sugar_tr
KWMTBOMO02352	-1.59923	1.41055e-09	1.36823e-07	Zinc finger protein 706	-
KWMTBOMO12895	-1.60383	3.43781e-09	3.15196e-07	Protein transport protein Sec61 subunit alpha isoform 2	-
KWMTBOMO11540	-1.60487	7.67875e-07	3.68415e-05	Insect pheromone-binding family, A10/OS-D	-
KWMTBOMO00462	-1.62172	9.06034e-07	4.17509e-05	Staphylococcal nuclease domain-containing protein 1	-
KWMTBOMO07621	-1.62408	0.0037872	0.0368158	Sensory neuron membrane protein 2	-
KWMTBOMO05236	-1.62881	0.000735874	0.0104903	Major Facilitator Superfamily	MFS_1
KWMTBOMO01266	-1.63198	0.00543197	0.0476068	Protein gooseberry-neuro	PAX
KWMTBOMO05651	-1.63567	1.292e-06	5.57892e-05	Malectin; Di-glucose binding within endoplasmic reticulum	-
KWMTBOMO09900	-1.63594	0.000320051	0.00542992	Phosphatidylethanolamine-binding protein homolog; Phosphatidylethanolamine-binding protein	-
novel.1012	-1.63599	0.00453176	0.0417209	Uncharacterized protein C15orf61	-
KWMTBOMO08596	-1.63715	5.15296e-06	0.000184926	Vesicle-trafficking protein SEC22b-B	-
KWMTBOMO09631	-1.63723	2.69153e-10	3.05329e-08	Transmembrane emp24 domain-containing protein 2;Full=COPI-coated vesicle membrane protein p24	-
novel.834	-1.63849	0.00529457	0.0468428		-
KWMTBOMO14919	-1.6481	0.000492816	0.0075913	Juvenile hormone esterase	COesterase
KWMTBOMO02602	-1.64957	0.000155548	0.00304409	PBP/GOBP family	-
KWMTBOMO07938	-1.65011	0.00343174	0.0341795	Haemolymph juvenile hormone binding protein (JHBP)	-
KWMTBOMO01873	-1.65168	0.00241564	0.0260142	Retinol-binding protein pinta	-
KWMTBOMO15352	-1.65593	9.31233e-05	0.00197551	Antistasin family; Lustrin, cysteine-rich repeated domain	-
novel.21	-1.65703	0.000186786	0.00353652		-
KWMTBOMO13926	-1.67688	5.70681e-08	3.89232e-06	Sideroflexin-2; Tricarboxylate carrier	-
KWMTBOMO12801	-1.68196	0.00451367	0.0416115	Putative peptidase; Integrase core domain; Pao retrotransposon peptidase	rve
KWMTBOMO15310	-1.68199	4.22824e-05	0.00105793	Dihydroxyacetone phosphate acyltransferase	Acyltransferase
KWMTBOMO07088	-1.68763	5.97344e-06	0.00020823	Neurotransmitter symporter family	SNF
KWMTBOMO03318	-1.69359	0.0054361	0.0476068	Juxtaposed with another zinc finger protein 1	-
KWMTBOMO09857	-1.70733	0.00197561	0.0223546		-
KWMTBOMO14914	-1.71018	8.96006e-06	0.000286589	High affinity copper uptake protein 1; Copper transporter 1; Solute carrier family 31 member 1;Ctr copper transporter family	-
KWMTBOMO00882	-1.71446	2.1706e-05	0.000602838		-
KWMTBOMO14664	-1.71973	3.76672e-06	0.000140449	Phospholipid phosphatase 5;Phosphatidic acid phosphatase type 2 domain-containing protein 1B;PAP2 superfamily	-
KWMTBOMO13021	-1.72048	0.00165552	0.019664	Cuticle protein 19; LM-ACP 19; Insect cuticle protein	Chitin_bind_4
KWMTBOMO13672	-1.72383	0.0019984	0.0224773	Cell division cycle protein 20 homolog	-
KWMTBOMO04868	-1.72636	4.19023e-05	0.00105038		-
KWMTBOMO07874	-1.72933	5.41278e-13	1.13212e-10	Probable glutamine--tRNA ligase; Glutaminyl-tRNA synthetase; tRNA synthetases class I (E and Q), anti-codon binding domain	-
KWMTBOMO11198	-1.74018	4.16312e-06	0.00015437	Armadillo-type fold	-
KWMTBOMO01927	-1.74287	4.92596e-09	4.36889e-07	Alanine--tRNA ligase, cytoplasmic;Alanyl-tRNA synthetase; tRNA synthetases class II (A)	-
KWMTBOMO01032	-1.7434	0.00464817	0.0424423	Calpain-11; alcium-activated neutral proteinase 11; Calpain family cysteine protease	Peptidase_C2
novel.1062	-1.75354	0.00458475	0.042064	Protein TAR1; Transcript antisense to ribosomal RNA protein 1	-
novel.962	-1.75911	0.00167847	0.0198831		-
KWMTBOMO14393	-1.76428	2.51241e-07	1.384e-05		-
KWMTBOMO11680	-1.7719	4.1817e-11	6.28946e-09	Serine--tRNA ligase, cytoplasmic; Seryl-tRNA synthetase	tRNA-synt_2b
KWMTBOMO07400	-1.77192	0.000929992	0.0126513	PAN domain	PAN_1
KWMTBOMO07243	-1.78578	0.000204675	0.00383185	Proton-coupled amino acid transporter 2	Aa_trans
KWMTBOMO09267	-1.78799	0.00489107	0.0441483	Haemolymph juvenile hormone binding protein (JHBP)	-
KWMTBOMO15407	-1.78862	7.26473e-07	3.49805e-05	Transmembrane emp24 domain-containing protein bai;emp24/gp25L/p24 family/GOLD	-
novel.994	-1.7965	0.000636826	0.00937795		-
KWMTBOMO07976	-1.80803	0.00387503	0.0373173	Achaete-scute complex protein T8; Protein asense	HLH
KWMTBOMO07262	-1.81468	0.00462142	0.0423135	Leucine-rich repeat neuronal protein 2; Glioma amplified on chromosome 1 protein	I-set
KWMTBOMO10492	-1.81778	0.000256336	0.00459096	Multiple inositol polyphosphate phosphatase 1; 2,3-bisphosphoglycerate 3-phosphatase	Acid_phosphat_A
KWMTBOMO15582	-1.81914	0.000806957	0.0113347	ABC transporter G family member 23	ABC_tran
KWMTBOMO02433	-1.82352	0.00014104	0.00282302	Ribonucleoside-diphosphate reductase subunit M2	-
KWMTBOMO00040	-1.82593	0.000580276	0.00866917	Probable 3',5'-cyclic phosphodiesterase pde-5	GAF
KWMTBOMO02150	-1.83587	0.00171758	0.0202034	ATPase WRNIP1; Werner helicase-interacting protein 1	AAA
KWMTBOMO11716	-1.84926	3.57307e-06	0.000134351	Ceramide-1-phosphate transfer protein;Glycolipid transfer protein domain-containing protein 1	-
KWMTBOMO02194	-1.86659	0.000262529	0.00466573	Alpha-tocopherol transfer protein-like; CRAL/TRIO domain	-
KWMTBOMO06725	-1.88664	1.4345e-06	6.07666e-05		-
KWMTBOMO02853	-1.88737	0.000362335	0.00598925	HD domain-containing protein 2	-
KWMTBOMO10597	-1.89041	0.000793639	0.0111828	Deoxynucleoside kinase	-
novel.858	-1.89265	0.0006676	0.00968354		-
KWMTBOMO14394	-1.89814	2.11774e-10	2.52605e-08	LINE-1 retrotransposable element ORF2 protein	RVT_1
KWMTBOMO00938	-1.9072	9.36163e-06	0.00029637	Aldo-keto reductase AKR2E4	Aldo_ket_red
KWMTBOMO02096	-1.93031	9.9482e-06	0.000311308	Large neutral amino acids transporter small subunit 1	-
KWMTBOMO00497	-1.93916	7.14433e-05	0.0015886	D-3-phosphoglycerate dehydrogenas	2-Hacid_dh_C
KWMTBOMO01029	-1.9404	5.45696e-05	0.00129286	Serine protease 3	Trypsin
KWMTBOMO08974	-1.96036	0.000870681	0.0120777	Multidrug resistance-associated protein 4	ABC_tran
KWMTBOMO04846	-1.96367	0.00415593	0.0393445	Zinc finger, CCHC-type superfamily	-
KWMTBOMO08371	-1.97377	1.10787e-10	1.45392e-08	Eukaryotic protein of unknown function (DUF829)	-
KWMTBOMO09597	-1.97558	5.78715e-08	3.89232e-06	Cytosolic 10-formyltetrahydrofolate dehydrogenase; 10-FTHFDH	Aldedh
novel.173	-1.97815	0.00234535	0.0254258		-
KWMTBOMO04663	-1.97996	2.13241e-10	2.52605e-08	Mite allergen, group-7 superfamily	-
KWMTBOMO03536	-1.98253	5.85754e-05	0.0013684	Trypsin Inhibitor like cysteine rich domain	TIL
KWMTBOMO10804	-1.99221	1.62791e-06	6.76747e-05		-
KWMTBOMO02441	-2.00779	1.63004e-08	1.25401e-06	Protein pigeon; gamma-Secretase-activating protein C-term	-
KWMTBOMO07034	-2.02151	7.2962e-05	0.00161167	Fatty acyl-CoA reductase 6, chloroplastic	NAD_binding_4
KWMTBOMO11319	-2.04226	9.16207e-07	4.20012e-05	Antichymotrypsin-1; Serpin (serine protease inhibitor)	Serpin
KWMTBOMO00922	-2.04314	1.2542e-06	5.43323e-05	Steroidogenic acute regulatory protein-like	START
KWMTBOMO00511	-2.04485	0.00154006	0.0186901	Zinc finger C2H2 superfamily	-
KWMTBOMO05967	-2.0476	3.12899e-10	3.49038e-08	emp24/gp25L/p24 family/GOLD	-
KWMTBOMO02748	-2.05014	3.10332e-11	4.72058e-09	Translocating chain-associated membrane protein 1；TRAM1-like protei	LAG1
KWMTBOMO12522	-2.05272	3.02944e-06	0.000117203	CRAL/TRIO domain	-
KWMTBOMO08041	-2.05864	1.06456e-12	1.97919e-10	Rab proteins geranylgeranyltransferase component A 1; Choroideremia protein homolog	-
KWMTBOMO10355	-2.07409	4.50222e-05	0.00111399	Ehitin binding Peritrophin-A domain	CBM_14
KWMTBOMO01411	-2.0845	0.00235074	0.0254382		-
KWMTBOMO07711	-2.08481	0.000117196	0.00243222	Juvenile hormone esterase; JH esterase	COesterase
KWMTBOMO01165	-2.08535	1.08262e-06	4.86846e-05	vacuolar protein sorting-associated protein 11 homolog	-
KWMTBOMO07795	-2.08665	0.00283518	0.029456		-
KWMTBOMO09240	-2.09355	5.20685e-05	0.00124859		-
KWMTBOMO13722	-2.09798	3.71353e-08	2.68699e-06	C-Myc-binding protein	-
KWMTBOMO01398	-2.0997	0.000270044	0.00474385	Carboxypeptidase B	-
KWMTBOMO04862	-2.1235	0.00221235	0.0242941	Allantoicase; AltName: Allantoate amidinohydrolas	-
novel.1044	-2.13141	1.4514e-08	1.14961e-06	Single-pass membrane and coiled-coil domain-containing protein 4 homolog	-
KWMTBOMO16106	-2.13373	0.00187036	0.0215277		-
KWMTBOMO03106	-2.14016	0.00218575	0.0240612	actin cytoskeleton-regulatory complex protein PAN1	-
KWMTBOMO07282	-2.14723	0.00415607	0.0393445	Gastric triacylglycerol lipase	-
KWMTBOMO00041	-2.15622	5.40079e-05	0.00128183	probable 3',5'-cyclic phosphodiesterase pde-5 isoform X2	-
KWMTBOMO05646	-2.16192	0.00299781	0.0307972	Protein claret segregational; Kinesin motor domain	Kinesin
KWMTBOMO08007	-2.16319	0.000441737	0.00696478	Thymidylate synthase; Thymidylate synthase	-
KWMTBOMO03481	-2.16715	0.000465856	0.00725111	Lachesin;Immunoglobulin I-set domain	I-set
KWMTBOMO14471	-2.17241	0.00123603	0.0158178	ADP-ribosylation factor-like protein 13B; ADP-ribosylation factor-like protein 2-like 1	Arf
KWMTBOMO16509	-2.18371	0.00113797	0.0147892	DDE superfamily endonuclease	-
KWMTBOMO04584	-2.20668	1.09983e-12	2.01675e-10	Translocon-associated protein subunit gamma; Signal sequence receptor subunit gamma	-
KWMTBOMO07600	-2.21005	5.41722e-17	1.95986e-14	Protein transport protein Sec61 subunit gamma [Gryllotalpa orientalis]	-
KWMTBOMO13176	-2.21473	0.000890567	0.0122573	Popeye protein conserved region	-
KWMTBOMO10019	-2.23518	5.77694e-08	3.89232e-06	Glucose dehydrogenase [FAD, quinone]	-
KWMTBOMO16383	-2.23977	0.000953814	0.0129098	Serine protease 7; Full=Melanization protease 2	Trypsin
KWMTBOMO01033	-2.24072	4.81631e-05	0.00117831		-
novel.465	-2.24275	2.76749e-07	1.49563e-05	Chymotrypsin inhibitor SCI-II; Kunitz/Bovine pancreatic trypsin inhibitor domain	Kunitz_BPTI
KWMTBOMO03113	-2.24405	1.51422e-10	1.85958e-08	Translocon-associated protein subunit beta; Full=Signal sequence receptor subunit beta	-
KWMTBOMO08652	-2.24939	6.78035e-22	4.12553e-19	Glycine--tRNA ligase; Diadenosine tetraphosphate synthetase	HGTP_anticodon
KWMTBOMO04625	-2.25387	1.00533e-06	4.59295e-05	Beta-glucuronidase; Glycosyl hydrolases family 2	-
KWMTBOMO11280	-2.25792	4.9283e-09	4.36889e-07	Bardet-Biedl syndrome 2 protein homolog; Ciliary BBSome complex subunit 2, C-terminal	-
KWMTBOMO06763	-2.27216	2.10165e-15	6.39379e-13	transcriptional regulator ATRX homolog	-
KWMTBOMO14154	-2.27277	0.00390071	0.0374838	CD36 family	-
KWMTBOMO02666	-2.27734	1.34999e-05	0.000403371	Monocarboxylate transporter 13; Solute carrier family 16 member 13	MFS_1
KWMTBOMO16498	-2.29593	0.00166572	0.0197671	Facilitated trehalose transporter Tret1; Sugar (and other) transporter	Sugar_tr
novel.1027	-2.30245	5.47452e-07	2.7344e-05	Histone-lysine N-methyltransferase SETMAR; SET domain and mariner transposase fusion protein	-
KWMTBOMO06427	-2.30435	3.49496e-14	8.5061e-12	Translocon-associated protein subunit alpha	-
KWMTBOMO11642	-2.30513	6.5672e-05	0.00149759	36.4 kDa proline-rich protein-like	-
KWMTBOMO00124	-2.30522	7.60367e-12	1.30491e-09	PQ-loop repeat-containing protein 3	-
KWMTBOMO04583	-2.33791	0.00034533	0.00576382	7 transmembrane sweet-taste receptor of 3 GCPR	7tm_3
KWMTBOMO13242	-2.35138	0.00567247	0.0493704	Glutathione S-transferase 1	GST_C
KWMTBOMO03028	-2.35548	1.20708e-05	0.000365564	Atlastin; Guanylate-binding protein, N-terminal domain	-
KWMTBOMO10305	-2.36098	1.03445e-10	1.371e-08		-
KWMTBOMO02966	-2.36578	6.66286e-07	3.24324e-05	Atlastin; Reverse transcriptase (RNA-dependent DNA polymerase); Guanylate-binding protein, N-terminal domain	RVT_1
KWMTBOMO08114	-2.36927	0.00253136	0.0269489	Arylsulfatase B;N-acetylgalactosamine-4-sulfatase	Sulfatase
KWMTBOMO06183	-2.3796	8.92724e-13	1.70714e-10	Solute carrier family 2, facilitated glucose transporter member 3; Glucose transporter type 3, brain	Sugar_tr
KWMTBOMO10837	-2.38037	1.51221e-11	2.43884e-09	B-cell lymphoma/leukemia 11A; B-cell CLL/lymphoma 11A	-
KWMTBOMO02921	-2.38543	1.21083e-05	0.000365873	Protein rolling stone	-
novel.729	-2.40828	0.000331275	0.00557988	Antibacterial peptide enbocin;Moricin	-
KWMTBOMO11418	-2.41421	5.16665e-05	0.00124167	Dynein intermediate chain 2, ciliary	-
novel.197	-2.42303	0.00012303	0.00252202		-
KWMTBOMO10206	-2.43963	0.00017037	0.00327198	Facilitated trehalose transporter Tret1; Sugar (and other) transporter	Sugar_tr
KWMTBOMO07093	-2.44799	4.54211e-05	0.00112178	O-acyltransferase like protein; Protein oacyl; Acyltransferase family	-
KWMTBOMO03156	-2.45663	5.96843e-07	2.93726e-05	Lysosome membrane protein 2	-
KWMTBOMO04049	-2.46642	3.09282e-05	0.000819813	UDP-glucuronosyltransferase 2B13	UDPGT
KWMTBOMO03029	-2.46674	1.1615e-06	5.13131e-05		-
novel.250	-2.46998	8.35549e-09	6.99041e-07	Metallothionein family 5	-
KWMTBOMO15861	-2.47374	0.000909455	0.0124165	Potassium voltage-gated channel protein Shal; Ion transport protein	Ion_trans
KWMTBOMO02953	-2.49175	8.72343e-09	7.25291e-07	Trypsin, alkaline A;Trypsin	Trypsin
KWMTBOMO11879	-2.49201	0.00179163	0.02083	Centrosomal protein of 104 kDa	-
KWMTBOMO01918	-2.49284	3.40547e-17	1.26627e-14	Protein transport protein Sec61 subunit beta; Protein transport protein Sec61 subunit beta	-
KWMTBOMO05870	-2.50438	0.00039882	0.00647889	Spermadhesin, CUB domain superfamily	-
KWMTBOMO05772	-2.513	1.02106e-06	4.63319e-05	Fungal protease inhibitor-1; Fungal protease inhibitor	-
KWMTBOMO12296	-2.5156	0.00444379	0.0411854	Protein CBFA2T3;MTG8-related protein 2; Myeloid translocation gene on chromosome 16 protein	zf-MYND
KWMTBOMO05825	-2.54211	0.000118487	0.00245522	Integrase core domain; Pao retrotransposon peptidase	rve
KWMTBOMO04100	-2.55082	0.00188071	0.0215541		-
KWMTBOMO05151	-2.55155	0.00016802	0.00323614	Pao retrotransposon peptidase	-
KWMTBOMO07605	-2.55233	5.84459e-08	3.89232e-06	Organic cation transporter protein; Major Facilitator Superfamily	MFS_1
KWMTBOMO10631	-2.58074	0.00123829	0.0158233	Sodium-independent sulfate anion transporter	Sulfate_transp
KWMTBOMO07718	-2.58375	0.0003075	0.00526368	Putative methyltransferase NSUN7	-
KWMTBOMO14214	-2.58784	0.00382616	0.0371295		-
KWMTBOMO04956	-2.59729	1.61987e-08	1.25339e-06	Fatty acid hydroxylase superfamily	-
KWMTBOMO09879	-2.62653	2.49194e-06	9.9277e-05	CRAL/TRIO domain	-
novel.488	-2.62687	1.56555e-07	9.19144e-06		-
KWMTBOMO02540	-2.64542	0.00208285	0.0232536	Seroin 2 precursor	-
novel.549	-2.64781	0.000868663	0.0120622		-
KWMTBOMO13590	-2.6581	0.00550019	0.0480899	Aminoacylase-1; N-acyl-L-amino-acid amidohydrolase; Peptidase family M20/M25/M40	Peptidase_M20
KWMTBOMO13319	-2.66105	0.000848953	0.0118376		-
KWMTBOMO11196	-2.67812	1.45652e-07	8.65979e-06	focadhesin	-
KWMTBOMO08301	-2.69152	1.36495e-09	1.33366e-07	Protein mini spindles	-
KWMTBOMO04051	-2.69687	4.35488e-10	4.62654e-08	UDP-glucuronosyltransferase 2B31; UDP-glucoronosyl and UDP-glucosyl transferase	UDPGT
KWMTBOMO10306	-2.69701	3.83238e-05	0.000975289		-
KWMTBOMO02361	-2.70761	1.84127e-05	0.00052891	Cytochrome b5; Cytochrome b5-like Heme/Steroid binding domain	-
KWMTBOMO15025	-2.70813	0.000716606	0.0102813	Zinc carboxypeptidase A 1; Zinc carboxypeptidase	-
KWMTBOMO07532	-2.70885	8.22443e-08	5.19303e-06	ATP-binding cassette sub-family G member 4; ABC transporter	ABC2_membrane
KWMTBOMO00651	-2.73087	7.82209e-07	3.73952e-05	LIM/homeobox protein Awh; Protein arrowhead; Homeobox domain	Homeobox
KWMTBOMO06820	-2.74812	1.23205e-07	7.51915e-06		-
KWMTBOMO13527	-2.79335	2.93391e-11	4.51418e-09	Haemolymph juvenile hormone binding protein (JHBP)	-
KWMTBOMO12512	-2.82928	0.00169521	0.020046	Pancreatic lipase-related protein 2; Galactolipase;Lipase	Lipase
KWMTBOMO14259	-2.83607	2.43864e-10	2.81411e-08	Lepidopteran low molecular weight (30 kD) lipoprotein	-
novel.318	-2.83832	0.00488157	0.0440922		-
KWMTBOMO15560	-2.83978	0.000888969	0.0122551	Myrosinase 1; Beta-glucosidase 1;Beta-thioglucosidase 1	Glyco_hydro_1
KWMTBOMO04864	-2.83987	0.000158764	0.00309348	Probable allantoicase; Allantoate amidinohydrolase	-
novel.316	-2.84708	0.00138201	0.0171955	Fatty acid synthase; [Acyl-carrier-protein] S-acetyltransferase	-
KWMTBOMO09877	-2.86374	8.09255e-07	3.82781e-05	CRAL/TRIO domain	-
novel.967	-2.87316	3.81406e-05	0.000972476		-
KWMTBOMO16242	-2.88638	0.000146416	0.00289075	Serpin (serine protease inhibitor)	Serpin
KWMTBOMO09831	-2.88718	0.00402415	0.0383943		-
KWMTBOMO11687	-2.89416	0.000305393	0.00524102		-
KWMTBOMO03421	-2.89775	0.00056738	0.00853365	E1062Integrase core domain	rve
KWMTBOMO01001	-2.90849	0.000230298	0.00422877	Fibrohexamerin; silk glycoprotein; Fibroin P25	-
novel.132	-2.92234	1.4385e-11	2.34827e-09	Probable RNA-directed DNA polymerase from transposon BS;Reverse transcriptase	-
novel.703	-2.93208	0.00057323	0.00860231	Trypsin inhibitor; Cocoon shell-associated trypsin inhibitor; Kunitz/Bovine pancreatic trypsin inhibitor domain	Kunitz_BPTI
KWMTBOMO06321	-2.93582	0.00125369	0.0159827	Esterase FE4;Carboxylic-ester hydrolase	COesterase
KWMTBOMO16611	-2.94125	4.56577e-06	0.000167905	Low molecular mass 30 kDa lipoprotein 19G1	-
KWMTBOMO05961	-2.94353	0.000783862	0.01108	Esterase FE4; Carboxylic-ester hydrolase; Endonuclease-reverse transcriptase|PF00078:Reverse transcriptase (RNA-dependent DNA polymerase)|PF00135:Carboxylesterase family	COesterase
KWMTBOMO10032	-2.94622	0.000388884	0.00635604	- && P18172.4 RecName: Full=Glucose dehydrogenase [FAD, quinone]; Contains: RecName: Full=Glucose dehydrogenase [FAD, quinone] short protein; Flags: Precursor && PF00732:GMC oxidoreductase|PF05199:GMC oxidoreductase	-
KWMTBOMO13049	-2.94783	0.000656044	0.00960171	Reverse transcriptase (RNA-dependent DNA polymerase);Associated with zinc fingers|PF14529:Endonuclease-reverse transcriptase	RVT_1
KWMTBOMO02970	-2.96753	0.00420881	0.0396475	fibrous sheath-interacting protein 2	-
KWMTBOMO03210	-2.98844	0.000232843	0.0042638	Putative carbonic anhydrase 5; Carbonate dehydratase 5;Eukaryotic-type carbonic anhydrase	-
novel.282	-2.99503	0.000341836	0.00571264		-
novel.602	-3.00817	0.000717421	0.010282		-
KWMTBOMO10008	-3.04007	0.00199262	0.0224521	Glucose dehydrogenase [FAD, quinone]; Glucose dehydrogenase [FAD, quinone] short protein	-
KWMTBOMO09709	-3.05455	6.33471e-10	6.47301e-08	CRAL/TRIO domain	-
KWMTBOMO13000	-3.06958	0.00461109	0.0422478	Cuticle protein 8; LM-ACP 8; Insect cuticle protein	Chitin_bind_4
KWMTBOMO11228	-3.07992	0.00235988	0.0255164	nose resistant to fluoxetine protein 6 isoform X5	-
novel.239	-3.10165	0.00120912	0.0155962	RNA-directed DNA polymerase from mobile element jockey; =Reverse transcriptase	-
KWMTBOMO04179	-3.1131	6.92353e-19	3.02966e-16	C-terminal duplication domain of Friend of PRMT1	-
KWMTBOMO16456	-3.12297	4.07785e-07	2.10757e-05	Esterase FE4; Carboxylic-ester hydrolase; Carboxylesterase family	COesterase
novel.234	-3.13276	0.00122829	0.0157641		-
novel.881	-3.13398	7.12258e-09	6.11172e-07	Transposon Ty3-I Gag-Pol polyprotein	rve
novel.697	-3.16601	6.88129e-05	0.00154552		-
KWMTBOMO06535	-3.16834	3.88291e-16	1.29941e-13	Chitooligosaccharidolytic beta-N-acetylglucosaminidase	Glyco_hydro_20
KWMTBOMO12842	-3.17609	0.00440086	0.0408725	Protein vestigial; Vestigial/Tondu family	-
KWMTBOMO11417	-3.18383	0.000119467	0.00246788	fukutin-related protein	-
KWMTBOMO16116	-3.19978	0.000438302	0.00693512	Sugar transporter ERD6-like 4 ; Sugar (and other) transporter	Sugar_tr
KWMTBOMO16114	-3.2121	8.94207e-05	0.00191212	Major Facilitator Superfamily	MFS_1
KWMTBOMO00420	-3.22261	0.000308811	0.00527264	Pao retrotransposon peptidase; Integrase core domain	rve
KWMTBOMO16194	-3.2326	2.8557e-09	2.65461e-07	Carbon-nitrogen hydrolase superfamily	-
novel.983	-3.23498	0.000329646	0.00557152		-
KWMTBOMO10973	-3.23509	6.8519e-06	0.000232791	Collagenase;Trypsin	Trypsin
KWMTBOMO00972	-3.28264	0.000334767	0.00562257	LINE-1 retrotransposable element ORF2 protein;Reverse transcriptase	-
KWMTBOMO13255	-3.30177	0.00350507	0.034729	Retrovirus-related Pol polyprotein from type I retrotransposable element R1 2	RVT_1
KWMTBOMO00931	-3.30207	5.53925e-13	1.14074e-10	Segmentation polarity homeobox protein engrailed	-
KWMTBOMO10272	-3.31467	3.65128e-08	2.6563e-06	Ommochrome-binding protein	-
KWMTBOMO16094	-3.33754	5.2826e-15	1.44312e-12	Facilitated trehalose transporter Tret1	Sugar_tr
KWMTBOMO08464	-3.35264	2.85057e-05	0.00076622	Fibroin light chain; Fibroin light chain, short form	-
KWMTBOMO02592	-3.36389	0.00403547	0.0384476	Domain of unknown function (DUF4773)	-
KWMTBOMO11880	-3.36597	8.12251e-05	0.00176506	Glycine-, glutamate- and thienylcyclohexylpiperidine-binding protein	-
KWMTBOMO11214	-3.37403	2.49582e-10	2.85547e-08	Pupal cuticle protein 36;Insect cuticle protein	Chitin_bind_4
KWMTBOMO03683	-3.38258	8.23768e-06	0.000269608	D-aspartate oxidase; FAD dependent oxidoreductase	DAO
KWMTBOMO03420	-3.38866	8.99163e-07	4.16477e-05	Luciferin 4-monooxygenase; AMP-binding enzyme C-terminal domain	AMP-binding
KWMTBOMO15198	-3.40161	3.97933e-05	0.00100504	Ecdysteroid UDP-glucosyltransferase; UDP-glucoronosyl and UDP-glucosyl transferase	UDPGT
KWMTBOMO15920	-3.46521	1.87737e-05	0.000537791	Trypsin alpha-4	Trypsin
KWMTBOMO00276	-3.46837	0.000711849	0.010235	Ligand-binding domain of nuclear hormone receptor	Hormone_recep
KWMTBOMO04050	-3.47073	0.00455044	0.041864	UDP-glucuronosyltransferase 2B1; Precursor && PF00201:UDP-glucoronosyl and UDP-glucosyl transferase	UDPGT
KWMTBOMO10654	-3.47572	7.79973e-11	1.06538e-08	Serine proteases 1/2; Protein Jonah 99Cii/99Ciii;Reverse transcriptase (RNA-dependent DNA polymerase)	RVT_1
KWMTBOMO07254	-3.50385	0.000206837	0.00385616	Trypsin, alkaline C	Trypsin
KWMTBOMO11641	-3.50445	2.77872e-08	2.07798e-06		-
KWMTBOMO03980	-3.50992	1.23291e-05	0.000371437	Regucalcin; Gluconolactonase	-
novel.251	-3.55373	2.23996e-07	1.24415e-05		-
KWMTBOMO15011	-3.56662	0.00109256	0.0143805	Solute carrier family 3 member 2, N-terminal domain	-
KWMTBOMO08722	-3.57674	1.7416e-07	1.00487e-05	Zinc metalloproteinase nas-4;Nematode astacin 4	Astacin
KWMTBOMO04396	-3.58241	3.85485e-08	2.75942e-06	Alpha-amylase 1; Alpha amylase, catalytic domain	-
KWMTBOMO14258	-3.60032	1.33353e-09	1.31255e-07	Lepidopteran low molecular weight (30 kD) lipoprotein	-
KWMTBOMO08465	-3.60219	0.000484885	0.00751236		-
KWMTBOMO04869	-3.60929	0.000137505	0.00277623	2-acylglycerol O-acyltransferase 2-A; Acyl-CoA:monoacylglycerol acyltransferase 2-A	-
KWMTBOMO13154	-3.62553	0.000525566	0.00799457	Endocuticle structural protein SgAbd-6; Insect cuticle protein	Chitin_bind_4
KWMTBOMO15563	-3.64152	3.10642e-06	0.000119834	Mushroom body large-type Kenyon cell-specific protein 1; helix-turn-helix, Psq domain	HTH_psq
KWMTBOMO00934	-3.65581	2.00795e-12	3.58378e-10	Segmentation polarity homeobox protein engrailed; Homeobox domain	Homeobox
KWMTBOMO04965	-3.65651	1.11244e-05	0.000342657	Proteoglycan Cow; Secreted protein acidic and rich in cysteine Ca binding region	-
KWMTBOMO00975	-3.65752	0.000435204	0.0069095		-
KWMTBOMO02955	-3.6904	1.71793e-05	0.000497755	Trypsin, alkaline C	Trypsin
KWMTBOMO13254	-3.73651	4.34501e-05	0.00108349	Trypsin Inhibitor like cysteine rich domain	TIL
KWMTBOMO11903	-3.80611	1.10459e-09	1.09526e-07	Lepidopteran low molecular weight (30 kD) lipoprotein	-
KWMTBOMO02542	-3.8151	8.07615e-06	0.000266274		-
KWMTBOMO11898	-3.8625	0.00148369	0.0182041	Lepidopteran low molecular weight (30 kD) lipoprotein	-
KWMTBOMO13256	-3.87581	0.00266587	0.0280695	Antitrypsin;Serpin (serine protease inhibitor)	Serpin
KWMTBOMO06606	-3.87908	9.20054e-17	3.24101e-14		-
novel.990	-3.88404	0.00517991	0.0460184		-
KWMTBOMO04569	-3.97745	6.12487e-05	0.00141602	Peptidyl-prolyl cis-trans isomerase-like 6	Pro_isomerase
KWMTBOMO03419	-3.98732	3.14713e-05	0.000830163	AMP-binding enzyme	AMP-binding
KWMTBOMO02593	-3.99853	7.6301e-06	0.000254704		-
KWMTBOMO11951	-4.01261	2.04855e-07	1.14736e-05	Lepidopteran low molecular weight (30 kD) lipoprotein	-
novel.1035	-4.01884	0.00346572	0.0344667		-
novel.723	-4.02168	0.000741871	0.0105533		-
KWMTBOMO13252	-4.04004	2.14589e-05	0.000598434	Serine protease inhibitor-like superfamily	-
KWMTBOMO16422	-4.06163	7.58191e-20	4.05966e-17	Ecdysteroid UDP-glucosyltransferase	UDPGT
KWMTBOMO01436	-4.09748	1.81119e-24	1.6163e-21	Cytidine and deoxycytidylate deaminase zinc-binding region	-
KWMTBOMO10651	-4.12076	4.67968e-15	1.33281e-12	Serine proteases 1/2; =Protein Jonah 99Cii/99Ciii; Trypsin	Trypsin
KWMTBOMO16049	-4.12807	0.00016142	0.0031361	Facilitated trehalose transporter Tret1; Sugar (and other) transporter	Sugar_tr
KWMTBOMO13992	-4.14234	9.21092e-11	1.23297e-08	Sex-specific storage-protein 1; Methionine-rich storage protein	-
KWMTBOMO01710	-4.16459	0.00185306	0.0213653		-
KWMTBOMO13517	-4.1981	5.46136e-11	8.10764e-09	Solute carrier family 22 member 2; Sugar (and other) transporter	Sugar_tr
KWMTBOMO08779	-4.2202	0.000415905	0.00668344		-
KWMTBOMO11910	-4.24463	2.77092e-07	1.49563e-05	Intraflagellar transport protein 52 homolog; Protein NGD5 homolog	-
novel.679	-4.27531	6.55694e-08	4.26074e-06		-
KWMTBOMO00012	-4.28336	0.000157899	0.00308111	Aspartyl protease	-
KWMTBOMO10307	-4.30397	6.15935e-27	6.74943e-24	Class A basic helix-loop-helix protein 1; Helix-loop-helix	HLH
KWMTBOMO12511	-4.32955	8.04798e-07	3.82781e-05	Pancreatic lipase-related protein 2; Secretory glycoprotein GP-3; Lipase	Lipase
KWMTBOMO13619	-4.33218	0.00556775	0.0485853	suppressor protein SRP40-like	-
KWMTBOMO07032	-4.33916	3.50752e-05	0.000908156	Putative fatty acyl-CoA reductase	NAD_binding_4
KWMTBOMO12227	-4.35725	7.11677e-06	0.000240568	Myrosinase 1;Beta-glucosidase 1	Glyco_hydro_1
KWMTBOMO06693	-4.36361	0.000144202	0.00286301		-
novel.166	-4.36424	7.5987e-10	7.70578e-08	Putative fatty acyl-CoA reductase	NAD_binding_4
novel.546	-4.40106	6.26188e-10	6.44781e-08		-
KWMTBOMO00390	-4.41343	3.92455e-15	1.14204e-12		-
KWMTBOMO14260	-4.42461	2.8039e-10	3.15403e-08	Lepidopteran low molecular weight (30 kD) lipoprotein	-
KWMTBOMO00682	-4.45541	0.00109956	0.0144301	Zinc finger C2H2 superfamily	-
novel.371	-4.48604	6.55481e-27	6.74943e-24		-
KWMTBOMO08963	-4.50689	0.00422061	0.0397028	Group 7 allergen	-
KWMTBOMO02034	-4.5133	1.32309e-10	1.68675e-08	Alpha-methyldopa hypersensitive protein && PF00282:Pyridoxal-dependent decarboxylase conserved domain	-
KWMTBOMO04274	-4.52459	2.98432e-15	8.87736e-13	Protein yellow; Major royal jelly protein	-
novel.678	-4.54804	4.61775e-07	2.33257e-05		-
KWMTBOMO10080	-4.60566	0.00385249	0.0372138	Endonuclease-reverse transcriptase; Reverse transcriptase (RNA-dependent DNA polymerase)	RVT_1
novel.712	-4.62083	0.00266729	0.0280695		-
KWMTBOMO05317	-4.63427	0.00226302	0.0246885		-
KWMTBOMO08335	-4.64254	1.56905e-09	1.51103e-07	Cyclin-dependent kinase inhibitor	-
KWMTBOMO16140	-4.70542	0.00157748	0.0190064	Sugar transporter ERD6-like 14; Sugar (and other) transporter	Sugar_tr
KWMTBOMO01543	-4.7486	4.41963e-07	2.25806e-05	Trypsin Inhibitor like cysteine rich domain	TIL
KWMTBOMO10465	-4.77394	0.00223531	0.0244459	- && Q3SZJ4.1 RecName: Full=Prostaglandin reductase 1; Short=PRG-1; AltName: Full=15-oxoprostaglandin 13-reductase; AltName: Full=NADP-dependent leukotriene B4 12-hydroxydehydrogenase && PF16884:N-terminal domain of oxidoreductase|PF00107:Zinc-binding deh	ADH_zinc_N
KWMTBOMO09881	-4.81305	0.00128055	0.0162504	Glucose 1-dehydrogenase 2;short chain dehydrogenase	adh_short
KWMTBOMO11899	-4.82699	2.94644e-09	2.72008e-07	Reverse transcriptase (RNA-dependent DNA polymerase); Endonuclease-reverse transcriptase	RVT_1
KWMTBOMO16345	-4.85933	0.00115769	0.0150308	Polysaccharide deacetylase	Polysacc_deac_1
KWMTBOMO04596	-4.8721	1.06468e-08	8.69012e-07	Neuroligin-4, Y-linked; Carboxylesterase family	COesterase
KWMTBOMO11955	-4.90331	2.36849e-08	1.8014e-06	Lepidopteran low molecular weight (30 kD) lipoprotein	-
KWMTBOMO15365	-4.92623	0.00305242	0.0312144	Fibroin heavy chain	-
KWMTBOMO11900	-4.93388	4.82937e-23	3.40242e-20	Lepidopteran low molecular weight (30 kD) lipoprotein	-
KWMTBOMO16115	-4.97432	5.5117e-11	8.10764e-09	Major Facilitator Superfamily	MFS_1
novel.361	-4.97955	0.00551325	0.0481725	Histone-lysine N-methyltransferase SETMAR	-
KWMTBOMO09035	-5.0007	2.00552e-07	1.13754e-05	Haemolymph juvenile hormone binding protein (JHBP)	-
KWMTBOMO16142	-5.02712	0.00060962	0.00903896	Sugar transporter ERD6-like 14; Sugar (and other) transporter	Sugar_tr
KWMTBOMO13262	-5.03324	0.000261713	0.00465864	Antitrypsin; Trypsin Inhibitor like cysteine rich domain	Serpin
KWMTBOMO07765	-5.05338	0.00425654	0.0399286	MAR-binding filament-like protein 1	-
KWMTBOMO01262	-5.05637	4.18161e-20	2.33229e-17	Sex-specific storage-protein 2;Hemocyanin, all-alpha domain	-
KWMTBOMO03467	-5.08055	1.67957e-10	2.04389e-08	Sugar transporter ERD6-like 4; Sugar (and other) transporter	Sugar_tr
KWMTBOMO06147	-5.109	0.00244883	0.026266	Cytochrome P450 307a1	p450
novel.870	-5.12878	4.3135e-09	3.92793e-07		-
novel.533	-5.14515	0.000201753	0.00378245		-
KWMTBOMO13553	-5.18323	9.27174e-12	1.53224e-09	Venom carboxylesterase-6; Carboxylesterase family	COesterase
KWMTBOMO11894	-5.19347	1.83791e-11	2.89439e-09	Lepidopteran low molecular weight (30 kD) lipoprotein	-
KWMTBOMO01263	-5.19566	6.8404e-13	1.36665e-10	Arylphorin subunit alpha	-
KWMTBOMO05808	-5.22202	0.00189408	0.0216517	Transcription factor Sp9 ; Zinc finger, C2H2 type	zf-C2H2
KWMTBOMO06216	-5.2849	0.00368683	0.0361024	Sericin 1; Full=Silk gum protein	-
KWMTBOMO16502	-5.34684	0.000219792	0.00406934	Facilitated trehalose transporter Tret1; Sugar (and other) transporter	Sugar_tr
KWMTBOMO09265	-5.3647	0.000315324	0.00536332	Haemolymph juvenile hormone binding protein (JHBP)	-
KWMTBOMO00015	-5.38424	0.000289068	0.00502529	serine/arginine repetitive matrix protein 1-like isoform X1	-
novel.245	-5.39383	0.00246601	0.0264291	Fibroin P25	-
KWMTBOMO07725	-5.43805	4.96233e-16	1.54479e-13	Immunoglobulin-like domain superfamily	-
KWMTBOMO09522	-5.45701	0.000148917	0.0029358	Spondin-1; Thrombospondin type 1 domain	TSP_1
KWMTBOMO11207	-5.46714	0.00176351	0.0205989	Glucose dehydrogenase [FAD, quinone]; GMC oxidoreductase	-
KWMTBOMO09544	-5.55935	3.02478e-27	3.68089e-24	regulator of hypoxia-inducible factor 1 isoform X1	-
KWMTBOMO16050	-5.59225	0.0045924	0.0421054	Facilitated trehalose transporter Tret1; Sugar (and other) transporter	Sugar_tr
KWMTBOMO13918	-5.64559	3.16003e-17	1.20857e-14		-
KWMTBOMO16144	-5.65893	6.69432e-14	1.545e-11	- && Q8GXK5.2 RecName: Full=Sugar transporter ERD6-like 14 && PF00083:Sugar (and other) transporter	Sugar_tr
KWMTBOMO01585	-5.66313	0.000311799	0.00531687	protein TsetseEP-like	-
KWMTBOMO07839	-5.7238	0.0012924	0.0163405	Sulfhydryl oxidase 1	-
KWMTBOMO01264	-5.74411	0.00222746	0.0244	Acidic juvenile hormone-suppressible protein 1; Hemocyanin, all-alpha domain	-
novel.771	-5.75472	0.00017205	0.00329952		-
KWMTBOMO13544	-5.76397	0.000435651	0.0069095		-
novel.198	-5.8101	0.000183934	0.00349241	Probable RNA-directed DNA polymerase from transposon BS; Reverse transcriptase	-
KWMTBOMO03422	-5.81904	5.61244e-15	1.50256e-12	Luciferin 4-monooxygenase; Short=Luciferase; AMP-binding enzyme C-terminal domain; AMP-binding enzyme	AMP-binding
novel.565	-5.83449	3.89356e-05	0.00098524		-
KWMTBOMO11954	-5.84827	0.000142174	0.00283502		-
KWMTBOMO11223	-5.89691	0.0034172	0.0341619	Cuticle protein 3; Flags: Precursor; Insect cuticle protein	Chitin_bind_4
KWMTBOMO16501	-5.91446	1.01026e-06	4.59977e-05	Facilitated trehalose transporter Tret1; Sugar (and other) transporter	Sugar_tr
KWMTBOMO09041	-5.92827	0.000101351	0.00213314	Haemolymph juvenile hormone binding protein (JHBP)	-
KWMTBOMO13249	-6.02477	0.000409896	0.00661866	Antichymotrypsin-2; Trypsin Inhibitor like cysteine rich domain	Serpin
KWMTBOMO10447	-6.06126	2.50442e-05	0.000685565		-
KWMTBOMO10695	-6.16569	5.99317e-07	2.93863e-05	Xanthine dehydrogenase; Molybdopterin-binding domain of aldehyde dehydrogenase	-
KWMTBOMO10079	-6.20193	4.59017e-08	3.2339e-06	Associated with zinc fingers	PRE_C2HC
KWMTBOMO03155	-6.29095	7.98183e-12	1.35246e-09	CD36 family	-
KWMTBOMO12916	-6.30945	1.6591e-07	9.65595e-06	Reverse transcriptase (RNA-dependent DNA polymerase)	RVT_1
KWMTBOMO08319	-6.41991	6.9086e-15	1.8133e-12	Transposon Ty3-I Gag-Pol polyprotein	RVT_1
novel.677	-6.53888	6.22972e-05	0.00143038		-
KWMTBOMO11902	-6.58745	3.26945e-07	1.72723e-05	Lepidopteran low molecular weight (30 kD) lipoprotein	-
KWMTBOMO10845	-6.59137	1.58318e-08	1.23212e-06		-
KWMTBOMO01140	-6.6863	4.61637e-38	1.02991e-34		-
KWMTBOMO01258	-6.77401	6.45108e-07	3.15161e-05	Basic juvenile hormone-suppressible protein 2; Hemocyanin, all-alpha domain	-
KWMTBOMO11909	-6.80616	4.58851e-23	3.40242e-20	Lepidopteran low molecular weight (30 kD) lipoprotein	-
KWMTBOMO14257	-6.85907	2.86658e-06	0.000111872	Lepidopteran low molecular weight (30 kD) lipoprotein	-
novel.100	-6.9484	7.00223e-06	0.000237296		-
KWMTBOMO06669	-7.05194	2.01686e-07	1.13914e-05	Endonuclease-reverse transcriptase; Reverse transcriptase (RNA-dependent DNA polymerase); Associated with zinc fingers	RVT_1
novel.718	-7.06161	2.95448e-08	2.19715e-06		-
KWMTBOMO00973	-7.14236	1.10258e-06	4.91973e-05	putative glycine-rich cell wall structural protein 1	-
KWMTBOMO11107	-7.18286	2.48946e-05	0.000682866	urbain precursor	-
KWMTBOMO01592	-7.19364	2.94065e-21	1.71146e-18	Serpin (serine protease inhibitor)	Serpin
novel.692	-7.28242	9.5306e-13	1.79685e-10		-
KWMTBOMO10696	-7.29363	4.79708e-06	0.000174494	Xanthine dehydrogenase; CO dehydrogenase flavoprotein C-terminal domain	-
KWMTBOMO15398	-7.32527	0.000113978	0.0023728	Retrovirus-related Pol polyprotein from transposon 17.6	RVT_1
KWMTBOMO11906	-7.54804	3.45011e-22	2.1992e-19	Lepidopteran low molecular weight (30 kD) lipoprotein	-
KWMTBOMO11901	-7.57906	1.12089e-25	1.07173e-22	Lepidopteran low molecular weight (30 kD) lipoprotein	-
KWMTBOMO00971	-7.71809	5.02564e-05	0.00121651	glycine-rich cell wall structural protein 1.0-like isoform X1	-
KWMTBOMO09039	-7.71958	4.75099e-07	2.39086e-05	Haemolymph juvenile hormone binding protein (JHBP)	-
KWMTBOMO13819	-7.80277	5.2179e-31	7.76075e-28	Haemolymph juvenile hormone binding protein (JHBP)	-
KWMTBOMO07147	-7.86225	2.20999e-16	7.58538e-14	Aldehyde dehydrogenase X, mitochondrial; Aldehyde dehydrogenase family	Aldedh
KWMTBOMO09040	-7.96616	6.41824e-08	4.19095e-06		-
novel.456	-8.00415	1.22572e-62	5.46916e-59		-
KWMTBOMO08278	-8.15899	1.18097e-10	1.5348e-08	Tissue-type plasminogen activator	Trypsin
KWMTBOMO16118	-8.24734	9.21027e-11	1.23297e-08	Arabinose-proton symporter; Arabinose transporter; Sugar (and other) transporter	Sugar_tr
KWMTBOMO00977	-8.27118	1.78153e-34	3.4068e-31	Associated with zinc fingers	PRE_C2HC
KWMTBOMO15194	-8.43464	4.29332e-10	4.59763e-08	Down syndrome cell adhesion molecule-like protein Dscam2; Fibronectin type III domain; Immunoglobulin domain	fn3
KWMTBOMO09266	-8.44113	5.80012e-18	2.28354e-15	Haemolymph juvenile hormone binding protein (JHBP)	-
KWMTBOMO11895	-8.53552	5.63676e-11	8.17232e-09	Lepidopteran low molecular weight (30 kD) lipoprotein	-
KWMTBOMO16412	-8.89588	2.67515e-12	4.71178e-10		-
KWMTBOMO11904	-9.05916	6.34455e-82	4.24641e-78	Lepidopteran low molecular weight (30 kD) lipoprotein	-
KWMTBOMO15193	-9.20088	1.43932e-10	1.80063e-08	Down syndrome cell adhesion molecule-like protein Dscam2;Fibronectin type III domain	I-set
KWMTBOMO01591	-9.26553	1.45621e-38	3.89856e-35	serine protease inhibitor 15 precursor	-
KWMTBOMO08372	-9.31179	1.27452e-23	1.00357e-20	Eukaryotic protein of unknown function (DUF829)	-
novel.228	-9.54458	2.8575e-12	4.96759e-10		-
KWMTBOMO06311	-9.99305	5.72286e-08	3.89232e-06	Ribonuclease E	-
KWMTBOMO11817	-11.1317	2.17716e-06	8.85821e-05		-
KWMTBOMO11950	-11.4146	2.58646e-07	1.41895e-05	Lepidopteran low molecular weight (30 kD) lipoprotein	-
KWMTBOMO11908	-12.8028	1.15481e-121	1.54583e-117	Lepidopteran low molecular weight (30 kD) lipoprotein	-
KWMTBOMO08318	-14.9452	1.4097e-29	1.88702e-26	Fibroin P25	-
KWMTBOMO15816	-14.9453	5.65652e-24	4.73239e-21	Protein of unknown function (DUF1676)	-
