# Supplementary material for: Toxic Effect of Methyl-Thiophanate on Bombyx mori Based on Physiological and Transcriptomic Analysis
Source: Genes (Basel). 2024 Sep 29;15(10):1279. doi: 10.3390/genes15101279 (PMC11507533; doi:10.3390/genes15101279)
Supplement: Supplementary file 1 [file genes-15-01279-s001.zip › Table S3.xlsx]

## Sheet: Sheet1
Table S3: The 15 most enriched KEGG pathway analysis of upregulated genes in Bombyx mori larvae induced by methyl-thiophonate
KEGG pathway	Selected_gene_in_Pathway	p-Value	Corrected p-Value	Gene ID
Mitophagy - animal	1	0.330609	0.648691	KWMTBOMO02583
MAPK signaling pathway - fly	3	0.324926	0.648691	KWMTBOMO08288/KWMTBOMO13778/KWMTBOMO13779
Drug metabolism - cytochrome P450	2	0.142552	0.328965	KWMTBOMO04061/KWMTBOMO03300
Phagosome	4	0.132882	0.328965	KWMTBOMO13997/KWMTBOMO05879/KWMTBOMO05881/KWMTBOMO15333
TGF-beta signaling pathway	3	0.0881595	0.240435	KWMTBOMO06767/KWMTBOMO01910/KWMTBOMO01912
Fatty acid metabolism	5	0.0865014	0.240435	KWMTBOMO09851/KWMTBOMO09519/KWMTBOMO09518/KWMTBOMO09517/KWMTBOMO07349
Neuroactive ligand-receptor interaction	6	0.0636194	0.212065	KWMTBOMO05559/KWMTBOMO04834/KWMTBOMO12647/KWMTBOMO08684/KWMTBOMO06792/KWMTBOMO11506
Cholesterol metabolism	4	0.0516816	0.193806	KWMTBOMO01154/KWMTBOMO13292/KWMTBOMO11114/KWMTBOMO11115
FoxO signaling pathway	3	0.0367055	0.157309	KWMTBOMO16169/KWMTBOMO06968/KWMTBOMO06892
AGE-RAGE signaling pathway in diabetic complications	5	0.0215771	0.107885	KWMTBOMO13100/KWMTBOMO01973/KWMTBOMO05207/KWMTBOMO01975/KWMTBOMO05206
Toll and Imd signaling pathway	6	0.00888386	0.0533032	KWMTBOMO06451/KWMTBOMO06452/KWMTBOMO06450/KWMTBOMO01738/KWMTBOMO07538/KWMTBOMO06449
Peroxisome	8	0.00832985	0.0533032	KWMTBOMO14222/KWMTBOMO14199/KWMTBOMO14221/KWMTBOMO02325/KWMTBOMO14193/KWMTBOMO10759/KWMTBOMO07215/KWMTBOMO12728/KWMTBOMO14197/KWMTBOMO10515
Biosynthesis of amino acids	8	0.0034794	0.034794	KWMTBOMO12085/KWMTBOMO00650/KWMTBOMO02092/KWMTBOMO06353/KWMTBOMO15117/KWMTBOMO15987/KWMTBOMO05737/KWMTBOMO08912
Longevity regulating pathway - multiple species	9	0.00132031	0.0198046	KWMTBOMO02376/KWMTBOMO01135/KWMTBOMO04995/KWMTBOMO02891/KWMTBOMO02890/KWMTBOMO12899/KWMTBOMO00340/KWMTBOMO09285/KWMTBOMO02604
Lysosome	13	6.85731e-05	0.00205719	KWMTBOMO02741/KWMTBOMO02740/KWMTBOMO02302/KWMTBOMO16561/KWMTBOMO04235/KWMTBOMO05931/KWMTBOMO15108/KWMTBOMO08933/KWMTBOMO09834/KWMTBOMO06106/KWMTBOMO09836/KWMTBOMO07710/KWMTBOMO04299
