# Supplementary material for: Toxic Effect of Methyl-Thiophanate on Bombyx mori Based on Physiological and Transcriptomic Analysis
Source: Genes (Basel). 2024 Sep 29;15(10):1279. doi: 10.3390/genes15101279 (PMC11507533; doi:10.3390/genes15101279)
Supplement: Supplementary file 1 [file genes-15-01279-s001.zip › Table S4.xlsx]

## Sheet: Sheet1
Table S4: The 15 most enriched KEGG pathway analysis of downregulated genes in Bombyx mori larvae induced by methyl-thiophonate
KEGG pathway	Selected_gene_in_Pathway	p-Value	Corrected p-Value	Gene ID
Fatty acid metabolism	3	0.285224	0.58944	KWMTBOMO00375/novel.316/KWMTBOMO09857
Neuroactive ligand-receptor interaction	4	0.184565	0.40868	KWMTBOMO02953/KWMTBOMO02955/KWMTBOMO15920/KWMTBOMO02957
Apoptosis - fly	2	0.169912	0.405176	KWMTBOMO15563/KWMTBOMO08597
Hedgehog signaling pathway - fly	2	0.147913	0.382108	KWMTBOMO00931/KWMTBOMO00934
Cholesterol metabolism	3	0.0999352	0.309799	KWMTBOMO03156/KWMTBOMO00922/KWMTBOMO10746
Aminoacyl-tRNA biosynthesis	3	0.0936589	0.309799	KWMTBOMO08652/KWMTBOMO11680/KWMTBOMO01927
SNARE interactions in vesicular transport	2	0.0772949	0.299518	KWMTBOMO04508/KWMTBOMO09003
Peroxisome	7	0.0449254	0.198955	KWMTBOMO10695/KWMTBOMO10696/KWMTBOMO03683/KWMTBOMO07032/KWMTBOMO15310/KWMTBOMO07034/KWMTBOMO03259
Protein processing in endoplasmic reticulum	8	0.019172	0.0990551	KWMTBOMO06427/KWMTBOMO04584/KWMTBOMO02748/KWMTBOMO03113/KWMTBOMO05932/KWMTBOMO06524/KWMTBOMO03002/KWMTBOMO16867
Phagosome	5	0.0189689	0.0990551	KWMTBOMO01918/KWMTBOMO07600/KWMTBOMO12895/KWMTBOMO12902/KWMTBOMO08596
Drug metabolism - cytochrome P450	3	0.0146003	0.0990551	KWMTBOMO16484/KWMTBOMO03671/KWMTBOMO13242
Glycerophospholipid metabolism	3	0.010228	0.0990551	KWMTBOMO14664/KWMTBOMO07711/KWMTBOMO11237
Biosynthesis of amino acids	4	0.137039	0.382108	KWMTBOMO00497/KWMTBOMO04687/KWMTBOMO06354/KWMTBOMO13590
Mismatch repair	4	0.000951834	0.0147534	KWMTBOMO06816/KWMTBOMO06815/KWMTBOMO02150/KWMTBOMO13750
Protein export	5	6.54065e-05	0.0020276	KWMTBOMO08011/KWMTBOMO05078/KWMTBOMO15280/KWMTBOMO07895/KWMTBOMO02241
